# Supplementary material for: Enhanced Disease Susceptibility1 Regulates Immune Response in Lotus japonicus
Source: Int J Mol Sci. 2025 Apr 18;26(8):3848. doi: 10.3390/ijms26083848 (PMC12027765; doi:10.3390/ijms26083848)
Supplement: Supplementary file 1 [file ijms-26-03848-s001.zip › Supplementary Tables.xlsx]

## Sheet: Supplementary Table S1
Supplementary Table 1. Primers used in this study.
Name	Sequence (5’ → 3’)
Primers used for vector construction
35S::LjEDS1-nEGFP-F	ACGCGTCGACATGGCTGGTGGGTCACTTG
35S::LjEDS1-nEGFP-R	CGGGGTACCTCACCTGAACCAGAGAGGAGA
35S::LjEDS1-GUS -F	GGGGTACCAACATGGCTGGTGGGTCACTTGGAG
35S::LjEDS1-GUS -R	ACGCGTCGACTTACACCTGAACCAGAGAGG
UBI::LjEDS1-F	TGCTCTAGAATGGCTGGTGGGTCACTTGG
UBI::LjEDS1-R	ACGCGTCGACCACCTGAACCAGAGAGGAGA
Primers used for semi-quantitative and quantitative real-time PCR
AtActin-F	AGATGCCCAGAAGTCTTGTTCC
AtActin-R	TTTGCTCATACGGTCAGCGATA
LjATPase-F	GAGGAGGAAAGATTGGGTTGTTTG
LjATPase-R	AGTCATCAGCAGGCACATAGATAG
LjEDS1-F	GCTTGGGAATGCAAAATGTGGTGT
LjEDS1-R	GTTTTCCAACTCACCAGCTGCTCT
LjICS1-F	TGAACTCCGAGCCACAGTTTGCA
LjICS1-R	TGCTGGGAATGTTATGGCTGCT
LjNUP85-F	CAATTGCCACGAAATGTGAG
LjNUP85-R	TCAGGTAGCCATGCTTGAGA
LjWRKY33-F	AATGAGGGTATATCAGCCCCTGG
LjWRKY33-R	GGGTGTGTGCATTTATAGTAACTCCTTG
LjPR1-F	TCAAGACTCATCCCAGGACTACC
LjPR1-R	CATGCAAGGTTCTCGCCAT
LjENOD16-F	TCTGCTGTTAAGTGCGAAATAGTGG
LjENOD16-R	GTATTGTTCCTGTAAGGACATCAC
LjNSP2-F	CAAACAAGAACCGCGAACTG
LjNSP2-R	TTGCTGCTGCTATTGTACGC
LjSYMRK-F	TGAATGGAATTCTTTTGATTCG
LjSYMRK-R	TCACTTGCACTTGACCCAGA

## Sheet: Supplementary Table S2
Supplementary Table 2. GO analysis of DEGs related to LjEDS1.
Supplementary Table 2A. All DEGs related to LjEDS1. Supplementary Table 2B. Upregulated DEGs related to LjEDS1. Supplementary Table 2C. Downregulated DEGs related to LjEDS1.
Supplementary Table 2A. All DEGs related to LjEDS1.																				Supplementary Table 2B. Upregulated DEGs related to LjEDS1.											Supplementary Table 2C. Downregulated DEGs related to LjEDS1.
id	baseMean	baseMean_control_Group_G0	baseMean_case_Group_E0	foldChange (ljeds1/Gifu B-129)	log2FoldChange	pval	padj	up_down	fpkm_Sample_Gifu B-129	fpkm_Sample_2Gifu B-129	fpkm_Sample_ljeds1	fpkm_Sample_2ljeds1	biotype	Name	GO_id	GO_term	pathway	pathway_description		term	category	ListHits	ListTotal	PopHits	PopTotal	pval	padj	Enrichment_score	Gene		id	term	category	ListHits	ListTotal	PopHits	PopTotal	pval	padj	Enrichment_score	Gene
Lj0g3v0000439.1	14.4194	28.8389	0	0	#NAME?	0.0141578	0.254521	Down	0.621184	1.76489	2.02791e-06	0	repeat	CUFF.60						2',3'-cyclic-nucleotide 3'-phosphodiesterase activity	molecular_function	1	932	1	33177	0	0	35.5976	Lj4g3v2618650.1		GO:0070761	pre-snoRNP complex	cellular_component	1	683	1	33177	0	0	48.5754	Lj2g3v0663770.3
Lj0g3v0000479.1	16.6537	33.3074	0	0	#NAME?	0.00712008	0.152393	Down	0.984201	2.14484	0	0	repeat	CUFF.95	GO:0005737,GO:0005634,GO:0000943,GO:0004190,GO:0005524,GO:0003677,GO:0003887,GO:0046872,GO:0008233,GO:0004540,GO:0003723,GO:0003964,GO:0004523,GO:0015074,GO:0006310,GO:0032197	cytoplasm|nucleus|retrotransposon nucleocapsid|aspartic-type endopeptidase activity|ATP binding|DNA binding|DNA-directed DNA polymerase activity|metal ion binding|peptidase activity|ribonuclease activity|RNA binding|RNA-directed DNA polymerase activity|RNA-DNA hybrid ribonuclease activity|DNA integration|DNA recombination|transposition, RNA-mediated				cyclic nucleotide metabolic process	biological_process	1	932	1	33177	0	0	35.5976	Lj4g3v2618650.1		GO:1990226	histone methyltransferase binding	molecular_function	1	683	1	33177	0	0	48.5754	Lj2g3v0663770.3
Lj0g3v0001729.1	91.466	0	182.932	Inf	Inf	5.15268e-12	7.20286e-10	Up	0	0	4.56715	6.85255								(S)-reticuline metabolic process	biological_process	1	932	1	33177	0	0	35.5976	Lj3g3v3639520.1		GO:0003842	1-pyrroline-5-carboxylate dehydrogenase activity	molecular_function	1	683	1	33177	0	0	48.5754	Lj4g3v1614820.2
Lj0g3v0001729.2	64.9878	0	129.976	Inf	Inf	5.79639e-09	5.27465e-07	Up	0	0	5.0275	5.60148								xyloglucan-specific endo-beta-1,4-glucanase activity	molecular_function	1	932	1	33177	0	0	35.5976	Lj3g3v3053400.2		GO:0006560	proline metabolic process	biological_process	1	683	1	33177	0	0	48.5754	Lj4g3v1614820.2
Lj0g3v0001739.1	673.359	0	1346.72	Inf	Inf	7.84214e-29	5.1871e-26	Up	1.44988e-14	2.40255e-12	76.2796	53.2123	protein_coding	CUFF.365	GO:0033808,GO:0016491,GO:0009813	6'-deoxychalcone synthase activity|oxidoreductase activity|flavonoid biosynthetic process				enoyl-[acyl-carrier-protein] reductase activity	molecular_function	1	932	1	33177	0	0	35.5976	Lj0g3v0249039.2		GO:0006476	protein deacetylation	biological_process	1	683	1	33177	0	0	48.5754	Lj1g3v0051020.1
Lj0g3v0002069.3	38.4671	71.5702	5.36407	0.0749483	-3.73796	0.00595871	0.132129	Down	4.97415	2.15459	0.139333	0.394027								brassinosteroid sulfotransferase activity	molecular_function	1	932	1	33177	0	0	35.5976	Lj4g3v1682040.1		GO:0008013	beta-catenin binding	molecular_function	1	683	1	33177	0	0	48.5754	Lj1g3v0051020.1
Lj0g3v0002189.1	38.3196	0	76.6393	Inf	Inf	1.07308e-05	0.000533474	Up	0	0	6.2618	6.82663	repeat	CUFF.131						flavonoid sulfotransferase activity	molecular_function	1	932	1	33177	0	0	35.5976	Lj4g3v1682040.1		GO:0010033	response to organic substance	biological_process	1	683	1	33177	0	0	48.5754	Lj1g3v0051020.1
Lj0g3v0002199.1	31.9636	0	63.9271	Inf	Inf	6.85416e-05	0.00288183	Up	0	0	2.82285	4.25259	repeat	CUFF.132	GO:0046872,GO:0003676,GO:0004523	metal ion binding|nucleic acid binding|RNA-DNA hybrid ribonuclease activity				beta-mannosidase activity	molecular_function	1	932	1	33177	0	0	35.5976	Lj2g3v0689040.1		GO:0010469	regulation of receptor activity	biological_process	1	683	1	33177	0	0	48.5754	Lj1g3v0051020.1
Lj0g3v0002249.1	213.744	0	427.489	Inf	Inf	7.81787e-24	3.3127e-21	Up	2.24308e-17	0	17.5957	14.0593	repeat	CUFF.270						amygdalin beta-glucosidase activity	molecular_function	1	932	1	33177	0	0	35.5976	Lj2g3v0689040.1		GO:0010634	positive regulation of epithelial cell migration	biological_process	1	683	1	33177	0	0	48.5754	Lj1g3v0051020.1
Lj0g3v0002549.1	221.778	0	443.556	Inf	Inf	2.88206e-16	6.13008e-14	Up	4.17463e-11	0	9.47731	16.2854	repeat	CUFF.154	GO:0005737,GO:0005634,GO:0000943,GO:0004190,GO:0005524,GO:0003677,GO:0003887,GO:0008233,GO:0004540,GO:0003723,GO:0003964,GO:0004523,GO:0008270,GO:0015074,GO:0006310,GO:0032197	cytoplasm|nucleus|retrotransposon nucleocapsid|aspartic-type endopeptidase activity|ATP binding|DNA binding|DNA-directed DNA polymerase activity|peptidase activity|ribonuclease activity|RNA binding|RNA-directed DNA polymerase activity|RNA-DNA hybrid ribonuclease activity|zinc ion binding|DNA integration|DNA recombination|transposition, RNA-mediated				cellobiose glucosidase activity	molecular_function	1	932	1	33177	0	0	35.5976	Lj2g3v0689040.1		GO:0010727	negative regulation of hydrogen peroxide metabolic process	biological_process	1	683	1	33177	0	0	48.5754	Lj1g3v0051020.1
Lj0g3v0002559.1	161.558	0	323.116	Inf	Inf	1.68903e-13	2.81012e-11	Up	0	0	15.4238	27.7387	repeat	CUFF.153	GO:0004190,GO:0004519,GO:0003676,GO:0003964,GO:0015074	aspartic-type endopeptidase activity|endonuclease activity|nucleic acid binding|RNA-directed DNA polymerase activity|DNA integration				4-methylumbelliferyl-beta-D-glucopyranoside beta-glucosidase activity	molecular_function	1	932	1	33177	0	0	35.5976	Lj2g3v0689040.1		GO:0010870	positive regulation of receptor biosynthetic process	biological_process	1	683	1	33177	0	0	48.5754	Lj1g3v0051020.1
Lj0g3v0002579.1	60.8549	0	121.71	Inf	Inf	1.847e-08	1.52477e-06	Up	7.50276e-06	1.38156e-07	6.23488	5.14377	repeat	CUFF.155	GO:0004190,GO:0003677,GO:0003887,GO:0004519,GO:0046872,GO:0003723,GO:0003964,GO:0015074,GO:0006310	aspartic-type endopeptidase activity|DNA binding|DNA-directed DNA polymerase activity|endonuclease activity|metal ion binding|RNA binding|RNA-directed DNA polymerase activity|DNA integration|DNA recombination				esculin beta-glucosidase activity	molecular_function	1	932	1	33177	0	0	35.5976	Lj2g3v0689040.1		GO:0016234	inclusion body	cellular_component	1	683	1	33177	0	0	48.5754	Lj1g3v0051020.1
Lj0g3v0002919.1	201.1	351.461	50.7389	0.144366	-2.7922	5.2504e-06	0.000282511	Down	19.9831	13.9526	2.09597	2.83465	protein_coding	NODE_10192_length_1225_cov_131.973877.path1						molybdopterin adenylyltransferase activity	molecular_function	2	932	2	33177	0	0	35.5976	Lj0g3v0169799.1; Lj2g3v2926350.3		GO:0032418	lysosome localization	biological_process	1	683	1	33177	0	0	48.5754	Lj1g3v0051020.1
Lj0g3v0003259.1	730.876	1437.49	24.2596	0.0168763	-5.88886	1.57545e-32	1.44829e-29	Down	34.011	38.3429	0.596458	0.614973								molybdopterin molybdotransferase activity	molecular_function	2	932	2	33177	0	0	35.5976	Lj0g3v0169799.1; Lj2g3v2926350.3		GO:0034983	peptidyl-lysine deacetylation	biological_process	1	683	1	33177	0	0	48.5754	Lj1g3v0051020.1
Lj0g3v0003259.3	220.677	308.339	133.015	0.431391	-1.21293	0.0305227	0.434968	Down	11.281	9.5348	3.84983	5.17149	protein_coding	CUFF.209	GO:0009941,GO:0005739,GO:0009536,GO:0009926,GO:0010224	chloroplast envelope|mitochondrion|plastid|auxin polar transport|response to UV-B				protein K29-linked deubiquitination	biological_process	1	932	1	33177	0	0	35.5976	Lj2g3v3163950.3		GO:0035967	cellular response to topologically incorrect protein	biological_process	1	683	1	33177	0	0	48.5754	Lj1g3v0051020.1
Lj0g3v0003339.1	54.1042	108.208	0	0	#NAME?	1.19338e-07	8.75865e-06	Down	16.6025	22.9328	0	0	NULL	CUFF.210						protein K27-linked deubiquitination	biological_process	1	932	1	33177	0	0	35.5976	Lj2g3v3163950.3		GO:0043242	negative regulation of protein complex disassembly	biological_process	1	683	1	33177	0	0	48.5754	Lj1g3v0051020.1
Lj0g3v0003989.1	62.9369	125.874	0	0	#NAME?	0.0010059	0.0297644	Down	11.9348	45.6847	0	0	repeat	CUFF.258						protein K33-linked deubiquitination	biological_process	1	932	1	33177	0	0	35.5976	Lj2g3v3163950.3		GO:0045598	regulation of fat cell differentiation	biological_process	1	683	1	33177	0	0	48.5754	Lj1g3v0051020.1
Lj0g3v0003999.1	784.524	1566.08	2.97266	0.00189816	-9.04118	1.46726e-25	7.65207e-23	Down	92.8046	142.228	0.189607	0.185003	protein_coding	CUFF.259						ruffle	cellular_component	2	932	2	33177	0	0	35.5976	Lj0g3v0079939.1; Lj0g3v0126349.2		GO:0048156	tau protein binding	molecular_function	1	683	1	33177	0	0	48.5754	Lj1g3v0051020.1
Lj0g3v0004069.3	67.3588	26.196	108.522	4.14267	2.05056	0.0296644	0.426395	Up	1.22576	0.994877	5.34228	3.92524	NULL	CUFF.264	GO:0005634,GO:0055105,GO:0007275	nucleus|ubiquitin-protein transferase inhibitor activity|multicellular organism development				pseudopodium organization	biological_process	2	932	2	33177	0	0	35.5976	Lj0g3v0079939.1; Lj0g3v0126349.2		GO:0048668	collateral sprouting	biological_process	1	683	1	33177	0	0	48.5754	Lj1g3v0051020.1
Lj0g3v0004119.1	227.789	339.395	116.183	0.342324	-1.54657	0.00673812	0.145951	Down	24.8733	18.397	11.5785	3.12401	NULL	CUFF.253						UDP-glucose:glycoprotein glucosyltransferase activity	molecular_function	2	932	2	33177	0	0	35.5976	Lj6g3v2274300.3; Lj6g3v2274310.1		GO:0051354	negative regulation of oxidoreductase activity	biological_process	1	683	1	33177	0	0	48.5754	Lj1g3v0051020.1
Lj0g3v0004149.1	47.7171	88.157	7.27719	0.0825481	-3.59862	0.00287628	0.0724925	Down	1.67999	2.03142	0.0614736	0.248416	protein_coding	CUFF.263						'de novo' posttranslational protein folding	biological_process	2	932	2	33177	0	0	35.5976	Lj6g3v2274300.3; Lj6g3v2274310.1		GO:0060632	regulation of microtubule-based movement	biological_process	1	683	1	33177	0	0	48.5754	Lj1g3v0051020.1
Lj0g3v0004439.1	119.653	222.971	16.3347	0.0732595	-3.77084	1.56994e-06	9.39849e-05	Down	22.5046	28.8106	3.46035	0.182981	protein_coding	NODE_67277_length_851_cov_10.464160.path2						xylogalacturonan metabolic process	biological_process	1	932	1	33177	0	0	35.5976	Lj0g3v0342139.3		GO:0060997	dendritic spine morphogenesis	biological_process	1	683	1	33177	0	0	48.5754	Lj1g3v0051020.1
Lj0g3v0004459.1	117.464	200.591	34.3378	0.171183	-2.54639	0.000693917	0.0217805	Down	18.8849	27.3672	2.89792	5.02231	NULL	NODE_102595_length_482_cov_8.126556.path1						monosaccharide metabolic process	biological_process	1	932	1	33177	0	0	35.5976	Lj1g3v4790750.2		GO:0070201	regulation of establishment of protein localization	biological_process	1	683	1	33177	0	0	48.5754	Lj1g3v0051020.1
Lj0g3v0004669.2	77.2676	130.79	23.7447	0.181548	-2.46158	0.015744	0.274133	Down	2.14261	4.71987	0.228923	1.01808	protein_coding	CUFF.307						Fanconi anaemia nuclear complex	cellular_component	1	932	1	33177	0	0	35.5976	Lj1g3v1441390.3		GO:0070840	dynein complex binding	molecular_function	1	683	1	33177	0	0	48.5754	Lj1g3v0051020.1
Lj0g3v0005379.1	11.9992	23.9984	0	0	#NAME?	0.0300758	0.430312	Down	2.00161	4.44266	9.40593e-08	0.0074719	NULL	NODE_57928_length_478_cov_76.495819.path2						FANCM-MHF complex	cellular_component	1	932	1	33177	0	0	35.5976	Lj1g3v1441390.3		GO:0070842	aggresome assembly	biological_process	1	683	1	33177	0	0	48.5754	Lj1g3v0051020.1
Lj0g3v0005459.1	17.6826	0	35.3653	Inf	Inf	0.00525642	0.119133	Up	1.36042e-22	1.23637e-14	7.59931	5.47009	NULL	CUFF.308			ko03008	Ribosome biogenesis in eukaryotes		8-methylthiopropyl glucosinolate S-oxygenase activity	molecular_function	1	932	1	33177	0	0	35.5976	Lj0g3v0115209.4		GO:0070845	polyubiquitinated misfolded protein transport	biological_process	1	683	1	33177	0	0	48.5754	Lj1g3v0051020.1
Lj0g3v0005799.1	83.0364	166.073	0	0	#NAME?	4.78856e-11	5.8628e-09	Down	7.20447	11.2083	1.65595e-31	0	protein_coding	CUFF.326						nitrate reductase (NADH) activity	molecular_function	1	932	1	33177	0	0	35.5976	Lj0g3v0006719.1		GO:0070846	Hsp90 deacetylation	biological_process	1	683	1	33177	0	0	48.5754	Lj1g3v0051020.1
Lj0g3v0005839.2	244.341	331.982	156.7	0.472012	-1.0831	0.0416417	0.535585	Down	12.8972	13.0948	6.94633	5.28592	repeat	CUFF.330						DNA methylation on cytosine within a CHH sequence	biological_process	1	932	1	33177	0	0	35.5976	Lj0g3v0024609.2		GO:0070848	response to growth factor	biological_process	1	683	1	33177	0	0	48.5754	Lj1g3v0051020.1
Lj0g3v0006719.1	1325.42	579.704	2071.14	3.57276	1.83704	4.21794e-07	2.8174e-05	Up	7.11355	16.6707	45.3403	39.0801	protein_coding	CUFF.462	GO:0020037,GO:0030151,GO:0043546,GO:0009703,GO:0050464,GO:0042128,GO:0006809	heme binding|molybdenum ion binding|molybdopterin cofactor binding|nitrate reductase (NADH) activity|nitrate reductase (NADPH) activity|nitrate assimilation|nitric oxide biosynthetic process	ko00910	Nitrogen metabolism		activation of NF-kappaB-inducing kinase activity	biological_process	1	932	1	33177	0	0	35.5976	Lj0g3v0284719.1		GO:0071218	cellular response to misfolded protein	biological_process	1	683	1	33177	0	0	48.5754	Lj1g3v0051020.1
Lj0g3v0007399.1	40.4602	73.7462	7.17422	0.0972826	-3.36167	0.00970171	0.193314	Down	9.11361	13.2085	1.58918e-06	2.19837	NULL	CUFF.424						response to tumor necrosis factor	biological_process	1	932	1	33177	0	0	35.5976	Lj0g3v0284719.1		GO:0090035	positive regulation of chaperone-mediated protein complex assembly	biological_process	1	683	1	33177	0	0	48.5754	Lj1g3v0051020.1
Lj0g3v0007809.1	40.8081	3.407	78.2092	22.9554	4.52076	0.00105268	0.0310132	Up	0.0308816	0.257059	2.75274	4.06589								positive regulation of angiogenesis	biological_process	1	932	1	33177	0	0	35.5976	Lj0g3v0284719.1		GO:1901300	positive regulation of hydrogen peroxide-mediated programmed cell death	biological_process	1	683	1	33177	0	0	48.5754	Lj1g3v0051020.1
Lj0g3v0007809.2	83.6911	11.2638	156.118	13.8602	3.79288	4.7575e-05	0.00208937	Up	0.240232	0.528489	5.92962	4.6851	NULL	CUFF.441						positive regulation of protein kinase B signaling	biological_process	1	932	1	33177	0	0	35.5976	Lj0g3v0284719.1		GO:1903146	regulation of mitophagy	biological_process	1	683	1	33177	0	0	48.5754	Lj1g3v0051020.1
Lj0g3v0008069.1	46.5488	11.6731	81.4244	6.97536	2.80227	0.0167812	0.28703	Up	0.0865518	0.684273	2.89388	2.46703	protein_coding	CUFF.471	GO:0005886	plasma membrane				positive regulation of ERK1 and ERK2 cascade	biological_process	1	932	1	33177	0	0	35.5976	Lj0g3v0284719.1		GO:0000132	establishment of mitotic spindle orientation	biological_process	1	683	1	33177	0	0	48.5754	Lj4g3v2289100.1
Lj0g3v0008149.1	53.0799	105.135	1.02521	0.00975143	-6.68017	0.000376718	0.0129237	Down	8.82246	24.436	0.314457	0	repeat	CUFF.466						response to interleukin-1	biological_process	1	932	1	33177	0	0	35.5976	Lj0g3v0284719.1		GO:0007097	nuclear migration	biological_process	1	683	1	33177	0	0	48.5754	Lj4g3v2289100.1
Lj0g3v0008249.1	11.1206	0	22.2412	Inf	Inf	0.0386748	0.508889	Up	3.21439e-71	0	1.24327	6.58326	NULL	CUFF.473						response to interleukin-6	biological_process	1	932	1	33177	0	0	35.5976	Lj0g3v0284719.1		GO:0045502	dynein binding	molecular_function	1	683	1	33177	0	0	48.5754	Lj4g3v2289100.1
Lj0g3v0008579.1	1458.91	2917.82	0	0	#NAME?	3.9524e-74	4.28741e-70	Down	35.5736	32.998	7.29666e-12	2.42662e-12	repeat	CUFF.490	GO:0005737,GO:0005634,GO:0000943,GO:0004190,GO:0005524,GO:0003677,GO:0003887,GO:0008233,GO:0004540,GO:0003723,GO:0003964,GO:0004523,GO:0008270,GO:0015074,GO:0006310,GO:0032197	cytoplasm|nucleus|retrotransposon nucleocapsid|aspartic-type endopeptidase activity|ATP binding|DNA binding|DNA-directed DNA polymerase activity|peptidase activity|ribonuclease activity|RNA binding|RNA-directed DNA polymerase activity|RNA-DNA hybrid ribonuclease activity|zinc ion binding|DNA integration|DNA recombination|transposition, RNA-mediated				cellular response to tumor necrosis factor	biological_process	1	932	1	33177	0	0	35.5976	Lj0g3v0284719.1		GO:2000574	regulation of microtubule motor activity	biological_process	1	683	1	33177	0	0	48.5754	Lj4g3v2289100.1
Lj0g3v0008999.1	124.672	181.344	68.0004	0.37498	-1.41512	0.0406244	0.52637	Down	10.3276	6.49139	4.71133	1.60527	protein_coding	NODE_92228_length_1275_cov_14.709804.path1			ko04115,ko04013,ko04310,ko04120	p53 signaling pathway|MAPK signaling pathway - fly|Wnt signaling pathway|Ubiquitin mediated proteolysis		interleukin-8 secretion	biological_process	1	932	1	33177	0	0	35.5976	Lj0g3v0284719.1		GO:0051743	red chlorophyll catabolite reductase activity	molecular_function	2	683	2	33177	0	0	48.5754	Lj2g3v3246900.1; Lj2g3v3315570.1
Lj0g3v0009319.1	57.9819	100.146	15.8176	0.157945	-2.6625	0.0112808	0.215287	Down	3.26206	5.58649	0.0362312	1.3694	protein_coding	gene.g822.t1						amino acid transmembrane export	biological_process	1	932	1	33177	0	0	35.5976	Lj5g3v0614810.2		GO:0052684	L-serine hydro-lyase (adding indole, L-tryptophan-forming) activity	molecular_function	1	683	1	33177	0	0	48.5754	Lj3g3v2780540.1
Lj0g3v0009399.1	31.5299	63.0598	0	0	#NAME?	8.01937e-05	0.00331268	Down	2.27747	2.64339	2.23439e-06	2.77653e-51	protein_coding	CUFF.534						glycerol-1-phosphatase activity	molecular_function	1	932	1	33177	0	0	35.5976	Lj0g3v0298819.2		GO:0051752	phosphoglucan, water dikinase activity	molecular_function	1	683	1	33177	0	0	48.5754	Lj5g3v2302970.2
Lj0g3v0009799.1	19.8947	38.7641	1.02521	0.0264475	-5.24073	0.0144111	0.257369	Down	3.70208	1.62184	0.112896	1.34666e-31	NULL	CUFF.556						glycerol biosynthetic process	biological_process	1	932	1	33177	0	0	35.5976	Lj0g3v0298819.2		GO:0009976	tocopherol cyclase activity	molecular_function	4	683	6	33177	2.14964e-08	6.70152e-07	32.3836	Lj0g3v0307759.1; Lj0g3v0295009.1; Lj0g3v0226889.1; Lj0g3v0261509.1
Lj0g3v0010669.1	76.4185	152.837	0	0	#NAME?	2.78303e-10	3.12518e-08	Down	4.62496	4.972	3.85499e-33	1.40349e-20	protein_coding	CUFF.577						glycerol-3-phosphatase activity	molecular_function	1	932	1	33177	0	0	35.5976	Lj0g3v0298819.2		GO:0016122	xanthophyll metabolic process	biological_process	4	683	7	33177	7.39567e-08	2.24937e-06	27.7574	Lj0g3v0307759.1; Lj0g3v0295009.1; Lj0g3v0226889.1; Lj0g3v0261509.1
Lj0g3v0010869.1	523.236	1003	43.4663	0.043336	-4.52829	3.80984e-20	1.13537e-17	Down	25.6284	24.3286	1.71079	0.43453	protein_coding	CUFF.598						rhamnogalacturonan I side chain metabolic process	biological_process	1	932	1	33177	0	0	35.5976	Lj6g3v1077270.2		GO:0031081	nuclear pore distribution	biological_process	3	683	4	33177	1.7807e-07	5.28699e-06	36.4316	Lj0g3v0050449.1; Lj0g3v0050439.1; Lj2g3v3337530.1
Lj0g3v0011509.1	123.392	59.2263	187.557	3.16678	1.66302	0.0187518	0.31008	Up	15.1453	5.50884	40.117	26.1347	NULL	NODE_55635_length_297_cov_150.063980.path1						response to arsenite ion	biological_process	1	932	1	33177	0	0	35.5976	Lj0g3v0211489.1		GO:0015994	chlorophyll metabolic process	biological_process	4	683	8	33177	1.93862e-07	5.50632e-06	24.2877	Lj0g3v0307759.1; Lj0g3v0295009.1; Lj0g3v0226889.1; Lj0g3v0261509.1
Lj0g3v0011979.1	123.392	59.2263	187.557	3.16678	1.66302	0.0187518	0.31008	Up	15.1453	5.50884	40.117	26.1347	NULL	NODE_55635_length_297_cov_150.063980.path2						L-leucine:2-oxoglutarate aminotransferase activity	molecular_function	1	932	1	33177	0	0	35.5976	Lj2g3v1415390.1		GO:0008534	oxidized purine nucleobase lesion DNA N-glycosylase activity	molecular_function	5	683	14	33177	1.94289e-07	5.50632e-06	17.3484	Lj1g3v3642260.3; Lj5g3v1616850.3; Lj5g3v0747060.2; Lj0g3v0327899.1; Lj0g3v0129619.2
Lj0g3v0012259.1	263.961	368.981	158.94	0.430754	-1.21506	0.0473255	0.580077	Down	30.8717	20.3805	6.20497	16.2074	protein_coding	CUFF.617						L-tyrosine:pyruvate aminotransferase activity	molecular_function	1	932	1	33177	0	0	35.5976	Lj2g3v1415390.1		GO:0009915	phloem sucrose loading	biological_process	4	683	10	33177	8.42962e-07	2.33594e-05	19.4302	Lj0g3v0307759.1; Lj0g3v0295009.1; Lj0g3v0226889.1; Lj0g3v0261509.1
Lj0g3v0012529.1	73.2116	135.523	10.8998	0.0804271	-3.63617	0.000206717	0.0077058	Down	7.32802	5.59691	0.537301	0.535311	protein_coding	CUFF.641	GO:0005576,GO:0020037,GO:0046872,GO:0004601,GO:0042744,GO:0006979	extracellular region|heme binding|metal ion binding|peroxidase activity|hydrogen peroxide catabolic process|response to oxidative stress	ko00940	Phenylpropanoid biosynthesis		L-methionine:2-oxoglutarate aminotransferase activity	molecular_function	1	932	1	33177	0	0	35.5976	Lj2g3v1415390.1		GO:0034243	regulation of transcription elongation from RNA polymerase II promoter	biological_process	3	683	7	33177	5.93148e-06	0.000160795	20.818	Lj5g3v0614300.1; Lj0g3v0241089.1; Lj0g3v0241079.2
Lj0g3v0012869.1	22.8591	0	45.7181	Inf	Inf	0.00107995	0.031624	Up	1.70898e-11	4.19522e-09	3.54564	2.89708	repeat	CUFF.675						L-glutamine:2-oxoglutarate aminotransferase activity	molecular_function	1	932	1	33177	0	0	35.5976	Lj2g3v1415390.1		GO:0045876	positive regulation of sister chromatid cohesion	biological_process	2	683	3	33177	8.68721e-06	0.000216659	32.3836	Lj0g3v0213659.1; Lj0g3v0225339.1
Lj0g3v0013509.1	41.6787	0.502722	82.8547	164.812	7.36468	1.81218e-05	0.000859172	Up	0.0209766	0.000399174	1.12606	2.03581	protein_coding	CUFF.709						borate uptake transmembrane transporter activity	molecular_function	1	932	1	33177	0	0	35.5976	Lj5g3v1913870.1		GO:1901970	positive regulation of mitotic sister chromatid separation	biological_process	2	683	3	33177	8.68721e-06	0.000216659	32.3836	Lj0g3v0213659.1; Lj0g3v0225339.1
Lj0g3v0013569.1	88.3968	26.7921	150.002	5.59871	2.4851	0.00325036	0.080279	Up	0.686003	0.370301	3.2252	2.69039	protein_coding	CUFF.715	GO:0016021,GO:0005886	integral component of membrane|plasma membrane				suberin biosynthetic process	biological_process	14	932	40	33177	1.00108e-13	2.9971e-12	12.4592	Lj5g3v1207790.1; Lj3g3v2995730.1; Lj0g3v0102229.1; Lj3g3v1147060.1; Lj1g3v1486250.1; Lj1g3v4578700.1; Lj1g3v3868600.1; Lj0g3v0071839.1; Lj0g3v0248079.1; Lj3g3v3513760.1; Lj0g3v0132879.1; Lj6g3v0000150.1; Lj3g3v2995750.1; Lj0g3v0047509.1		GO:0005731	nucleolus organizer region	cellular_component	2	683	3	33177	8.68721e-06	0.000216659	32.3836	Lj0g3v0172849.1; Lj1g3v3380990.1
Lj0g3v0014139.1	20.0668	0.502722	39.631	78.8328	6.30072	0.0363181	0.489467	Up	0.157543	1.7261e-97	3.47488	19.143	NULL	NODE_84061_length_166_cov_64.734940.path1						extracellular region	cellular_component	79	932	1158	33177	1.65633e-13	4.85966e-12	2.42851	Lj0g3v0353479.1; Lj4g3v1683270.2; Lj2g3v3057350.1; Lj6g3v2218480.1; Lj1g3v1382030.1; Lj0g3v0076249.2; Lj0g3v0228359.1; Lj0g3v0216299.1; Lj0g3v0307599.2; Lj0g3v0199109.1; Lj6g3v1966520.1; Lj0g3v0273569.1; Lj4g3v2267580.2; Lj4g3v0189800.1; Lj2g3v0689040.1; Lj4g3v0855360.1; Lj3g3v3667630.1; Lj0g3v0198339.1; Lj1g3v3343840.2; Lj3g3v1126820.1; Lj2g3v1965080.1; Lj6g3v1028660.1; Lj0g3v0313849.1; Lj4g3v16…		GO:0010363	regulation of plant-type hypersensitive response	biological_process	2	683	3	33177	8.68721e-06	0.000216659	32.3836	Lj2g3v3246900.1; Lj2g3v3315570.1
Lj0g3v0014329.1	99.0137	198.027	0	0	#NAME?	7.25994e-09	6.46576e-07	Down	46.8715	24.3177	0	0	NULL	CUFF.763						plant-type secondary cell wall biogenesis	biological_process	16	932	95	33177	1.20361e-09	3.44163e-08	5.99539	Lj1g3v4139440.1; Lj3g3v3086140.1; Lj0g3v0302749.1; Lj3g3v3086120.1; Lj2g3v1903280.1; Lj4g3v2618300.1; Lj0g3v0317229.1; Lj4g3v0833060.1; Lj3g3v3086180.1; Lj6g3v1392560.1; Lj1g3v4579440.1; Lj6g3v1077270.2; Lj4g3v2618430.1; Lj3g3v3086130.1; Lj5g3v1119490.1; Lj0g3v0351459.1		GO:0045824	negative regulation of innate immune response	biological_process	4	683	16	33177	1.31852e-05	0.000322391	12.1439	Lj5g3v0069830.1; Lj0g3v0069629.2; Lj5g3v1329820.1; Lj4g3v3114000.2
Lj0g3v0014579.1	43.1166	1.97354	84.2597	42.6948	5.41599	0.000156517	0.00597407	Up	0.0914052	0.0920109	3.52875	3.34389	protein_coding	CUFF.783						ADP binding	molecular_function	33	932	364	33177	1.21994e-09	3.44163e-08	3.22726	Lj2g3v0620870.2; Lj0g3v0361859.1; Lj2g3v0635030.3; Lj0g3v0343909.3; Lj0g3v0212039.1; Lj0g3v0341759.1; Lj0g3v0213739.1; Lj0g3v0323009.1; Lj0g3v0333849.1; Lj1g3v3218180.2; Lj5g3v0208080.1; Lj0g3v0162289.1; Lj0g3v0221339.2; Lj0g3v0223409.1; Lj3g3v1527980.2; Lj0g3v0111369.1; Lj0g3v0323939.1; Lj3g3v0744620.1; Lj0g3v0197999.1; Lj0g3v0187769.2; Lj0g3v0044949.1; Lj1g3v3590720.4; Lj0g3v0297389.3; Lj5g3v19…		GO:0006826	iron ion transport	biological_process	4	683	17	33177	1.83625e-05	0.000440348	11.4295	Lj3g3v1378250.1; Lj2g3v2806680.1; Lj1g3v2373520.1; Lj1g3v1785990.1
Lj0g3v0015089.1	16.8397	33.6793	0	0	#NAME?	0.00668825	0.145103	Down	1.5441	5.3883	0	1.1592e-54	NULL	CUFF.861						apoplast	cellular_component	47	932	652	33177	1.78398e-09	4.93793e-08	2.56609	Lj4g3v2266270.1; Lj5g3v2179850.1; Lj1g3v4139440.1; Lj0g3v0255159.1; Lj5g3v2183640.1; Lj0g3v0359809.1; Lj2g3v2833010.1; Lj6g3v1538130.1; Lj0g3v0329689.1; Lj0g3v0237409.1; Lj0g3v0281459.2; Lj0g3v0258789.1; Lj3g3v3053400.2; Lj0g3v0105959.1; Lj0g3v0078649.2; Lj4g3v2603610.2; Lj0g3v0303509.1; Lj3g3v2576360.1; Lj3g3v0821380.1; Lj3g3v3338340.1; Lj1g3v4790750.2; Lj1g3v4614440.1; Lj3g3v2590370.1; Lj0g3v02…		GO:0006325	chromatin organization	biological_process	5	683	28	33177	1.90627e-05	0.000448512	8.67418	Lj0g3v0050449.1; Lj0g3v0050439.1; Lj0g3v0241089.1; Lj0g3v0241079.2; Lj2g3v3337530.1
Lj0g3v0015369.2	72.5944	123.254	21.9346	0.177962	-2.49036	0.00769495	0.161955	Down	7.698	5.4125	0.639035	1.68894	protein_coding	CUFF.825	GO:0005737,GO:0005886,GO:0090406,GO:0005089,GO:0009793,GO:0009860,GO:0080092	cytoplasm|plasma membrane|pollen tube|Rho guanyl-nucleotide exchange factor activity|embryo development ending in seed dormancy|pollen tube growth|regulation of pollen tube growth				pectin catabolic process	biological_process	19	932	143	33177	3.85217e-09	1.04651e-07	4.72976	Lj0g3v0353479.1; Lj0g3v0207779.1; Lj0g3v0216299.1; Lj1g3v4616550.1; Lj0g3v0199109.1; Lj3g3v2576360.1; Lj0g3v0082119.1; Lj0g3v0110759.1; Lj0g3v0256399.1; Lj3g3v0797430.1; Lj5g3v1604480.1; Lj3g3v2574480.1; Lj1g3v0984420.1; Lj4g3v1389340.1; Lj4g3v0134630.1; Lj1g3v4875670.1; Lj0g3v0200679.1; Lj0g3v0199099.1; Lj2g3v3281250.1		GO:0004322	ferroxidase activity	molecular_function	3	683	9	33177	2.06613e-05	0.000477124	16.1918	Lj3g3v1378250.1; Lj2g3v2806680.1; Lj1g3v2373520.1
Lj0g3v0015389.1	25.3386	1.50816	49.1691	32.6019	5.02688	0.00623617	0.137272	Up	0.18541	1.43316e-18	3.23916	2.70055								signal transduction	biological_process	35	932	427	33177	6.22494e-09	1.66036e-07	2.91784	Lj2g3v0620870.2; Lj0g3v0361859.1; Lj2g3v0635030.3; Lj0g3v0343909.3; Lj0g3v0212039.1; Lj0g3v0341759.1; Lj0g3v0213739.1; Lj0g3v0323009.1; Lj0g3v0333849.1; Lj3g3v2993420.1; Lj1g3v3218180.2; Lj5g3v0208080.1; Lj3g3v0613700.1; Lj0g3v0162289.1; Lj0g3v0221339.2; Lj0g3v0223409.1; Lj3g3v1527980.2; Lj0g3v0111369.1; Lj0g3v0323939.1; Lj3g3v0744620.1; Lj0g3v0197999.1; Lj0g3v0187769.2; Lj0g3v0044949.1; Lj1g3v35…		GO:0090575	RNA polymerase II transcription factor complex	cellular_component	3	683	10	33177	3.38736e-05	0.000723146	14.5726	Lj2g3v0463790.1; Lj5g3v2030790.2; Lj2g3v0473830.1
Lj0g3v0015719.3	18.4413	0.968094	35.9145	37.0981	5.21327	0.0373105	0.497333	Up	3.45121e-05	0.0308981	1.12005	0.255387	repeat	CUFF.844	GO:0005739	mitochondrion				cell wall	cellular_component	53	932	850	33177	2.87988e-08	7.54425e-07	2.21962	Lj0g3v0353479.1; Lj4g3v1683270.2; Lj2g3v3057350.1; Lj0g3v0255159.1; Lj0g3v0359809.1; Lj0g3v0228359.1; Lj0g3v0216299.1; Lj0g3v0237409.1; Lj0g3v0199109.1; Lj0g3v0258789.1; Lj3g3v3053400.2; Lj0g3v0105959.1; Lj0g3v0078649.2; Lj2g3v0689040.1; Lj3g3v2576360.1; Lj4g3v0333700.1; Lj0g3v0082119.1; Lj0g3v0284549.3; Lj1g3v4614440.1; Lj0g3v0110759.1; Lj3g3v2590370.1; Lj0g3v0256399.1; Lj0g3v0108189.1; Lj3g3v07…		GO:0004412	homoserine dehydrogenase activity	molecular_function	2	683	4	33177	3.42146e-05	0.000723146	24.2877	Lj6g3v1038800.2; Lj0g3v0040279.1
Lj0g3v0016269.1	27.8809	55.7618	0	0	#NAME?	0.000238776	0.00872691	Down	6.4249	6.27616	0	0	repeat	CUFF.886	GO:0005737,GO:0005634,GO:0000943,GO:0004190,GO:0005524,GO:0003677,GO:0003887,GO:0008233,GO:0004540,GO:0003723,GO:0003964,GO:0004523,GO:0008270,GO:0015074,GO:0006310,GO:0032197	cytoplasm|nucleus|retrotransposon nucleocapsid|aspartic-type endopeptidase activity|ATP binding|DNA binding|DNA-directed DNA polymerase activity|peptidase activity|ribonuclease activity|RNA binding|RNA-directed DNA polymerase activity|RNA-DNA hybrid ribonuclease activity|zinc ion binding|DNA integration|DNA recombination|transposition, RNA-mediated				pectinesterase activity	molecular_function	15	932	122	33177	3.38341e-07	8.55769e-06	4.37676	Lj0g3v0353479.1; Lj0g3v0216299.1; Lj0g3v0199109.1; Lj3g3v2576360.1; Lj0g3v0082119.1; Lj0g3v0110759.1; Lj0g3v0256399.1; Lj3g3v0797430.1; Lj5g3v1604480.1; Lj3g3v2574480.1; Lj1g3v0984420.1; Lj1g3v4875670.1; Lj0g3v0200679.1; Lj0g3v0199099.1; Lj2g3v3281250.1		GO:0032786	positive regulation of DNA-templated transcription, elongation	biological_process	2	683	4	33177	3.42146e-05	0.000723146	24.2877	Lj0g3v0241089.1; Lj0g3v0241079.2
Lj0g3v0016279.1	27.2725	52.5975	1.94745	0.0370255	-4.75534	0.00635796	0.139331	Down	3.97381	2.08484	0.057365	0.1666	repeat	CUFF.887						aspartyl esterase activity	molecular_function	15	932	122	33177	3.38341e-07	8.55769e-06	4.37676	Lj0g3v0353479.1; Lj0g3v0216299.1; Lj0g3v0199109.1; Lj3g3v2576360.1; Lj0g3v0082119.1; Lj0g3v0110759.1; Lj0g3v0256399.1; Lj3g3v0797430.1; Lj5g3v1604480.1; Lj3g3v2574480.1; Lj1g3v0984420.1; Lj1g3v4875670.1; Lj0g3v0200679.1; Lj0g3v0199099.1; Lj2g3v3281250.1		GO:0009697	salicylic acid biosynthetic process	biological_process	2	683	4	33177	3.42146e-05	0.000723146	24.2877	Lj1g3v4083120.1; Lj1g3v4777370.2
Lj0g3v0016749.1	325.169	132.428	517.909	3.91088	1.96749	0.000169949	0.00643694	Up	2.66019	8.04711	16.8285	24.9105								cell wall modification	biological_process	15	932	123	33177	3.78908e-07	9.42131e-06	4.34118	Lj0g3v0353479.1; Lj0g3v0216299.1; Lj0g3v0199109.1; Lj3g3v2576360.1; Lj0g3v0082119.1; Lj0g3v0110759.1; Lj0g3v0256399.1; Lj3g3v0797430.1; Lj5g3v1604480.1; Lj3g3v2574480.1; Lj1g3v0984420.1; Lj1g3v4875670.1; Lj0g3v0200679.1; Lj0g3v0199099.1; Lj2g3v3281250.1		GO:1990481	mRNA pseudouridine synthesis	biological_process	2	683	4	33177	3.42146e-05	0.000723146	24.2877	Lj6g3v2193660.1; Lj5g3v1889480.3
Lj0g3v0017189.1	75.5094	16.3657	134.653	8.22776	3.0405	0.00105792	0.0310831	Up	1.20868	0.663848	6.04067	9.43649								flavone synthase activity	molecular_function	3	932	4	33177	6.18863e-07	1.51312e-05	26.6982	Lj0g3v0133589.1; Lj1g3v3053640.1; Lj0g3v0076609.2		GO:0001530	lipopolysaccharide binding	molecular_function	3	683	11	33177	5.23618e-05	0.00107041	13.2478	Lj2g3v3224040.1; Lj2g3v3224020.1; Lj2g3v3224010.1
Lj0g3v0017199.1	213.009	59.5049	366.514	6.15939	2.62279	8.67509e-06	0.000440561	Up	4.51236	2.59871	17.9183	26.1195	repeat	CUFF.951						plant-type hypersensitive response	biological_process	26	932	335	33177	1.15293e-06	2.7727e-05	2.7628	Lj2g3v0620870.2; Lj0g3v0361859.1; Lj2g3v0635030.3; Lj0g3v0343909.3; Lj0g3v0213739.1; Lj0g3v0323009.1; Lj0g3v0333849.1; Lj1g3v3218180.2; Lj5g3v0208080.1; Lj0g3v0162289.1; Lj0g3v0221339.2; Lj0g3v0223409.1; Lj3g3v1527980.2; Lj0g3v0111369.1; Lj3g3v0744620.1; Lj0g3v0044949.1; Lj1g3v3590720.4; Lj0g3v0297389.3; Lj1g3v3718130.1; Lj3g3v0323240.2; Lj2g3v1277270.3; Lj0g3v0131819.1; Lj0g3v0194289.1; Lj0g3v01…		GO:1903409	reactive oxygen species biosynthetic process	biological_process	3	683	11	33177	5.23618e-05	0.00107041	13.2478	Lj2g3v3224040.1; Lj2g3v3224020.1; Lj2g3v3224010.1
Lj0g3v0017259.1	511.172	287.483	734.861	2.55619	1.354	0.00167546	0.0459188	Up	4.88044	6.18177	14.1431	14.1213	repeat	CUFF.980	GO:0005634,GO:0008270,GO:0006355	nucleus|zinc ion binding|regulation of transcription, DNA-templated				anchored component of membrane	cellular_component	21	932	241	33177	1.46621e-06	3.46923e-05	3.10187	Lj2g3v3339530.1; Lj3g3v3086140.1; Lj1g3v4616550.1; Lj0g3v0302749.1; Lj1g3v0948480.1; Lj0g3v0078649.2; Lj2g3v0621070.1; Lj3g3v3086120.1; Lj4g3v0340650.1; Lj6g3v1786700.2; Lj5g3v1697330.1; Lj4g3v2618300.1; Lj0g3v0317229.1; Lj3g3v3086180.1; Lj0g3v0337369.1; Lj0g3v0137079.1; Lj2g3v3339450.1; Lj1g3v4579440.1; Lj5g3v0528770.1; Lj4g3v2618430.1; Lj3g3v3086130.1		GO:0019887	protein kinase regulator activity	molecular_function	4	683	21	33177	5.63998e-05	0.00113436	9.25246	Lj4g3v1388280.1; Lj0g3v0291799.1; Lj6g3v1422220.1; Lj0g3v0291819.1
Lj0g3v0017269.1	61.9065	123.813	0	0	#NAME?	1.4212e-08	1.20067e-06	Down	15.4737	10.2571	0	0	repeat	CUFF.955	GO:0046872,GO:0003676,GO:0004523	metal ion binding|nucleic acid binding|RNA-DNA hybrid ribonuclease activity				nitrate assimilation	biological_process	10	932	67	33177	2.47802e-06	5.77025e-05	5.31308	Lj2g3v2002200.1; Lj2g3v1141840.1; Lj2g3v2002190.1; Lj3g3v3069050.1; Lj4g3v1273860.1; Lj2g3v1349210.1; Lj0g3v0006719.1; Lj4g3v1273870.1; Lj2g3v1141830.1; Lj0g3v0287689.1		GO:0022627	cytosolic small ribosomal subunit	cellular_component	8	683	84	33177	5.86755e-05	0.0011614	4.62623	Lj1g3v3642260.3; Lj5g3v1616850.3; Lj0g3v0339389.1; Lj5g3v0747060.2; Lj0g3v0327899.1; Lj1g3v4694270.1; Lj0g3v0129619.2; Lj0g3v0308839.1
Lj0g3v0017349.1	13.9926	0	27.9851	Inf	Inf	0.0164412	0.28285	Up	2.68583e-06	1.81263e-16	1.81921	1.07301	repeat	CUFF.958						host cell plasmodesma	cellular_component	3	932	5	33177	3.02506e-06	6.93401e-05	21.3586	Lj5g3v1873040.1; Lj1g3v4139510.1; Lj3g3v0478080.1		GO:0006357	regulation of transcription from RNA polymerase II promoter	biological_process	10	683	128	33177	7.16502e-05	0.00139606	3.79495	Lj5g3v1412700.1; Lj5g3v0875880.1; Lj3g3v0428950.2; Lj2g3v0463790.1; Lj0g3v0171359.1; Lj5g3v2030790.2; Lj2g3v0473830.1; Lj0g3v0061819.1; Lj0g3v0182029.1; Lj0g3v0331359.1
Lj0g3v0017889.1	29.8386	58.7206	0.956563	0.0162901	-5.93986	0.00110084	0.0321527	Down	0.677145	1.68995	0	0.0480757	repeat	CUFF.998	GO:0005634,GO:0008270,GO:0006355	nucleus|zinc ion binding|regulation of transcription, DNA-templated				arabinan catabolic process	biological_process	4	932	10	33177	3.87846e-06	8.62076e-05	14.2391	Lj6g3v1538130.1; Lj1g3v4862960.1; Lj0g3v0105959.1; Lj6g3v1538120.1		GO:0031080	nuclear pore outer ring	cellular_component	3	683	12	33177	7.72627e-05	0.00148226	12.1439	Lj0g3v0050449.1; Lj0g3v0050439.1; Lj2g3v3337530.1
Lj0g3v0018739.1	17.6335	1.50816	33.7588	22.384	4.4844	0.0383464	0.506042	Up	0.161842	3.129e-20	2.33138	1.97219								coniferyl-aldehyde dehydrogenase activity	molecular_function	4	932	10	33177	3.87846e-06	8.62076e-05	14.2391	Lj0g3v0215059.1; Lj4g3v3093830.1; Lj2g3v0439240.2; Lj4g3v3093850.1		GO:0004072	aspartate kinase activity	molecular_function	2	683	5	33177	8.42229e-05	0.0015445	19.4302	Lj6g3v1038800.2; Lj0g3v0040279.1
Lj0g3v0018799.1	748.304	1070.72	425.892	0.397763	-1.33002	0.000790039	0.0243287	Down	32.6737	33.8605	9.78923	16.8253	protein_coding	CUFF.1079	GO:0005789,GO:0016021,GO:0004420,GO:0050661,GO:0015936,GO:0008299	endoplasmic reticulum membrane|integral component of membrane|hydroxymethylglutaryl-CoA reductase (NADPH) activity|NADP binding|coenzyme A metabolic process|isoprenoid biosynthetic process	ko04152,ko00900	AMPK signaling pathway|Terpenoid backbone biosynthesis		phenylpropanoid biosynthetic process	biological_process	9	932	59	33177	5.26577e-06	0.000115297	5.43015	Lj4g3v2266270.1; Lj0g3v0329689.1; Lj0g3v0215059.1; Lj4g3v3093830.1; Lj3g3v0821380.1; Lj2g3v1718730.1; Lj1g3v2391170.1; Lj2g3v0439240.2; Lj4g3v3093850.1		GO:0030479	actin cortical patch	cellular_component	2	683	5	33177	8.42229e-05	0.0015445	19.4302	Lj1g3v3231370.4; Lj6g3v1968120.2
Lj0g3v0019169.1	265.844	377.075	154.613	0.410032	-1.28619	0.0135735	0.24688	Down	16.0367	17.6671	7.06646	6.75026	protein_coding	CUFF.1052						fatty acid biosynthetic process	biological_process	15	932	150	33177	5.42453e-06	0.000117026	3.55976	Lj5g3v1207790.1; Lj5g3v1207760.1; Lj4g3v3014300.1; Lj1g3v1498440.2; Lj0g3v0249039.2; Lj6g3v0000180.1; Lj4g3v1812470.2; Lj6g3v0000150.1; Lj1g3v5060470.1; Lj0g3v0346609.1; Lj6g3v1692530.1; Lj0g3v0065089.1; Lj0g3v0310869.2; Lj2g3v1079560.1; Lj1g3v0264200.1		GO:0033800	isoflavone 7-O-methyltransferase activity	molecular_function	2	683	5	33177	8.42229e-05	0.0015445	19.4302	Lj4g3v0473820.1; Lj4g3v0484230.1
Lj0g3v0019339.1	11.1805	22.361	0	0	#NAME?	0.0393737	0.515528	Down	0.970363	0.431972	4.7503e-07	0	NULL	CUFF.1074						salicylic acid catabolic process	biological_process	5	932	18	33177	6.72149e-06	0.000141664	9.88823	Lj4g3v0948880.2; Lj0g3v0133589.1; Lj5g3v0681220.1; Lj1g3v3053640.1; Lj0g3v0076609.2		GO:0008199	ferric iron binding	molecular_function	3	683	13	33177	0.000109784	0.00192818	11.2097	Lj3g3v1378250.1; Lj2g3v2806680.1; Lj1g3v2373520.1
Lj0g3v0019709.1	12.0268	0	24.0536	Inf	Inf	0.029614	0.426049	Up	0	0	3.92336	6.42763	NULL	NODE_67460_length_243_cov_7.798354.path4						hydrolase activity, acting on ester bonds	molecular_function	14	932	136	33177	7.02768e-06	0.000141664	3.66446	Lj6g3v1966520.1; Lj4g3v0855360.1; Lj3g3v1126820.1; Lj4g3v1635560.1; Lj0g3v0305329.1; Lj0g3v0335279.1; Lj4g3v2265150.1; Lj5g3v1775020.1; Lj6g3v1966760.1; Lj4g3v1635550.1; Lj0g3v0243489.1; Lj2g3v1351550.1; Lj0g3v0214609.1; Lj0g3v0297219.1		GO:0071219	cellular response to molecule of bacterial origin	biological_process	3	683	13	33177	0.000109784	0.00192818	11.2097	Lj0g3v0262329.1; Lj1g3v4083120.1; Lj1g3v4777370.2
Lj0g3v0019759.1	104.738	23.849	185.628	7.78346	2.96041	0.000852551	0.0259487	Up	0.81256	4.84679	15.0594	29.031	NULL	CUFF.1099						3-oxo-arachidoyl-CoA synthase activity	molecular_function	7	932	37	33177	7.04942e-06	0.000141664	6.73469	Lj5g3v1207790.1; Lj5g3v1207760.1; Lj6g3v0000180.1; Lj4g3v1812470.2; Lj6g3v0000150.1; Lj1g3v5060470.1; Lj0g3v0065089.1		GO:0035197	siRNA binding	molecular_function	3	683	13	33177	0.000109784	0.00192818	11.2097	Lj2g3v2986010.2; Lj0g3v0172849.1; Lj1g3v3380990.1
Lj0g3v0019989.1	24.7525	49.505	0	0	#NAME?	0.000602109	0.0192895	Down	0.793076	1.6135	0	0	repeat	CUFF.1112						3-oxo-cerotoyl-CoA synthase activity	molecular_function	7	932	37	33177	7.04942e-06	0.000141664	6.73469	Lj5g3v1207790.1; Lj5g3v1207760.1; Lj6g3v0000180.1; Lj4g3v1812470.2; Lj6g3v0000150.1; Lj1g3v5060470.1; Lj0g3v0065089.1		GO:0000972	transcription-dependent tethering of RNA polymerase II gene DNA at nuclear periphery	biological_process	3	683	14	33177	0.000151196	0.00254786	10.409	Lj0g3v0050449.1; Lj0g3v0050439.1; Lj2g3v3337530.1
Lj0g3v0020129.1	99.1189	31.9859	166.252	5.19765	2.37786	0.0368344	0.494266	Up	0.917401	1.22033	3.12532	8.16438	protein_coding	NODE_105255_length_1786_cov_12.683091.path1	GO:0005789,GO:0016021,GO:0020037,GO:0005506,GO:0016709,GO:0016099	endoplasmic reticulum membrane|integral component of membrane|heme binding|iron ion binding|oxidoreductase activity, acting on paired donors, with incorporation or reduction of molecular oxygen, NAD(P)H as one donor, and incorporation of one atom of oxygen|monoterpenoid biosynthetic process				3-oxo-lignoceronyl-CoA synthase activity	molecular_function	7	932	37	33177	7.04942e-06	0.000141664	6.73469	Lj5g3v1207790.1; Lj5g3v1207760.1; Lj6g3v0000180.1; Lj4g3v1812470.2; Lj6g3v0000150.1; Lj1g3v5060470.1; Lj0g3v0065089.1		GO:0033808	6'-deoxychalcone synthase activity	molecular_function	3	683	14	33177	0.000151196	0.00254786	10.409	Lj2g3v3339270.1; Lj2g3v3339240.1; Lj0g3v0328269.1
Lj0g3v0020189.1	10.9844	0	21.9689	Inf	Inf	0.040753	0.527597	Up	5.95259e-38	1.5259e-67	0.325646	0.736846	protein_coding	CUFF.1125	GO:0016021,GO:0005886	integral component of membrane|plasma membrane				nitrate transport	biological_process	6	932	28	33177	9.53795e-06	0.000189083	7.62807	Lj2g3v2002200.1; Lj2g3v2002190.1; Lj3g3v3069050.1; Lj4g3v1273860.1; Lj2g3v1349210.1; Lj4g3v1273870.1		GO:0008420	CTD phosphatase activity	molecular_function	3	683	14	33177	0.000151196	0.00254786	10.409	Lj0g3v0256069.1; Lj0g3v0256079.1; Lj6g3v1160770.5
Lj0g3v0020489.1	20.4895	40.9789	0	0	#NAME?	0.00222711	0.0583827	Down	8.35065	7.72986	2.3965e-14	7.80645e-07	protein_coding	NODE_69974_length_279_cov_18.046595.path2						fatty acid elongase activity	molecular_function	4	932	12	33177	1.16304e-05	0.00022749	11.8659	Lj5g3v1207790.1; Lj2g3v1815190.1; Lj6g3v0000150.1; Lj1g3v5060470.1		GO:0031515	tRNA (m1A) methyltransferase complex	cellular_component	2	683	6	33177	0.000165861	0.00258537	16.1918	Lj0g3v0263909.1; Lj0g3v0057359.2
Lj0g3v0020719.1	21.43	3.01633	39.8437	13.2093	3.72349	0.0437245	0.552519	Up	0.844729	0.0213963	8.83502	2.71745	protein_coding	NODE_43969_length_370_cov_309.467560.path1						plasma membrane	cellular_component	133	932	3348	33177	1.72812e-05	0.000333572	1.41412	Lj2g3v3339530.1; Lj6g3v1753110.2; Lj4g3v2400570.2; Lj0g3v0273309.1; Lj1g3v3704730.1; Lj3g3v3500160.1; Lj1g3v3381390.1; Lj2g3v2002200.1; Lj4g3v3113830.1; Lj6g3v1093730.1; Lj2g3v1337620.1; Lj2g3v1455050.1; Lj0g3v0297799.2; Lj4g3v2249030.2; Lj3g3v3086140.1; Lj0g3v0013569.1; Lj2g3v2704420.1; Lj2g3v1141840.1; Lj6g3v1370750.1; Lj4g3v3114890.1; Lj0g3v0259599.1; Lj2g3v2002190.1; Lj3g3v3069050.1; Lj0g3v03…		GO:0004834	tryptophan synthase activity	molecular_function	2	683	6	33177	0.000165861	0.00258537	16.1918	Lj0g3v0362709.1; Lj3g3v2780540.1
Lj0g3v0020729.1	73.6107	30.7019	116.52	3.79519	1.92417	0.0329861	0.459332	Up	1.85689	1.2759	7.62687	4.21882	protein_coding	NODE_43967_length_1159_cov_158.011215.path1						cell periphery	cellular_component	10	932	83	33177	2.07015e-05	0.000394405	4.28887	Lj0g3v0216299.1; Lj0g3v0079939.1; Lj0g3v0126349.2; Lj0g3v0110759.1; Lj0g3v0076029.1; Lj3g3v0797430.1; Lj1g3v2126120.1; Lj5g3v1604480.1; Lj1g3v4875670.1; Lj0g3v0200679.1		GO:0051304	chromosome separation	biological_process	2	683	6	33177	0.000165861	0.00258537	16.1918	Lj0g3v0213659.1; Lj0g3v0225339.1
Lj0g3v0020889.1	284.483	189.147	379.819	2.00807	1.00581	0.0459894	0.570404	Up	50.5276	25.3677	79.7632	73.5817	protein_coding	NODE_35459_length_253_cov_155.968384.path1						ER body	cellular_component	2	932	3	33177	2.20992e-05	0.000405244	23.7318	Lj3g3v0730020.1; Lj2g3v2183210.2		GO:0004049	anthranilate synthase activity	molecular_function	2	683	6	33177	0.000165861	0.00258537	16.1918	Lj5g3v2258610.3; Lj1g3v5021010.1
Lj0g3v0021019.1	66.354	132.708	0	0	#NAME?	1.00769e-06	6.31851e-05	Down	6.85843	15.7163	0	0								cell migration	biological_process	2	932	3	33177	2.20992e-05	0.000405244	23.7318	Lj0g3v0079939.1; Lj0g3v0126349.2		GO:0005950	anthranilate synthase complex	cellular_component	2	683	6	33177	0.000165861	0.00258537	16.1918	Lj5g3v2258610.3; Lj1g3v5021010.1
Lj0g3v0021019.3	69.8559	139.712	0	0	#NAME?	1.61508e-09	1.6062e-07	Down	17.7492	16.5478	0	0								ubiquitin-protein transferase inhibitor activity	molecular_function	2	932	3	33177	2.20992e-05	0.000405244	23.7318	Lj2g3v0000150.2; Lj0g3v0004069.3		GO:0008441	3'(2'),5'-bisphosphate nucleotidase activity	molecular_function	2	683	6	33177	0.000165861	0.00258537	16.1918	Lj4g3v0449990.1; Lj0g3v0271169.1
Lj0g3v0021069.2	344.383	503.823	184.944	0.36708	-1.44583	0.00291537	0.0733074	Down	23.3294	34.6886	7.00167	14.4165								response to oomycetes	biological_process	5	932	22	33177	2.45371e-05	0.000444394	8.09037	Lj4g3v0948880.2; Lj0g3v0133589.1; Lj5g3v0681220.1; Lj1g3v3053640.1; Lj0g3v0076609.2		GO:0022626	cytosolic ribosome	cellular_component	12	683	191	33177	0.000178934	0.0027547	3.05186	Lj6g3v1318640.1; Lj1g3v3642260.3; Lj5g3v1616850.3; Lj0g3v0339389.1; Lj5g3v0747060.2; Lj0g3v0327899.1; Lj0g3v0129619.2; Lj1g3v0052440.1; Lj3g3v1048930.2; Lj0g3v0153159.2; Lj3g3v1541310.1; Lj4g3v2139560.1
Lj0g3v0021339.1	19.1494	38.2987	0	0	#NAME?	0.00339502	0.0831704	Down	11.206	4.49567	1.04745e-49	9.63816e-52	protein_coding	gene.g1917.t1	GO:0016021,GO:0000325,GO:0005886,GO:0005774,GO:0005773,GO:0004016,GO:0015079,GO:0006813	integral component of membrane|plant-type vacuole|plasma membrane|vacuolar membrane|vacuole|adenylate cyclase activity|potassium ion transmembrane transporter activity|potassium ion transport				anthocyanidin 3-O-glucosyltransferase activity	molecular_function	3	932	8	33177	3.95757e-05	0.000708019	13.3491	Lj3g3v0429610.1; Lj0g3v0128059.1; Lj6g3v1985690.1		GO:0003690	double-stranded DNA binding	molecular_function	7	683	79	33177	0.000223417	0.00339758	4.30415	Lj4g3v2369410.2; Lj2g3v3122080.1; Lj4g3v2363080.1; Lj4g3v2369400.1; Lj6g3v1067110.2; Lj0g3v0257079.3; Lj0g3v0101329.3
Lj0g3v0021349.1	224.108	448.215	0	0	#NAME?	1.05706e-24	5.02919e-22	Down	38.7441	41.0115	0	0.00097826								aldehyde dehydrogenase (NAD) activity	molecular_function	6	932	36	33177	5.52917e-05	0.000977264	5.93294	Lj0g3v0299699.1; Lj0g3v0215059.1; Lj4g3v2267580.2; Lj4g3v3093830.1; Lj2g3v0439240.2; Lj4g3v3093850.1		GO:0016591	DNA-directed RNA polymerase II, holoenzyme	cellular_component	3	683	16	33177	0.000266037	0.00399696	9.10789	Lj0g3v0256069.1; Lj0g3v0256079.1; Lj6g3v1160770.5
Lj0g3v0021349.2	75.89	151.78	0	0	#NAME?	4.54499e-05	0.00200253	Down	21.1757	7.90848	0	0	protein_coding	CUFF.1180	GO:0005622,GO:0005524,GO:0004707,GO:0010311	intracellular|ATP binding|MAP kinase activity|lateral root formation	ko04114,ko04210,ko04214,ko04218,ko04810,ko04510,ko04520,ko04540,ko04550,ko04140,ko04010,ko04011,ko04012,ko04013,ko04014,ko04015,ko04022,ko04024,ko04066,ko04068,ko04071,ko04072,ko04150,ko04151,ko04350,ko04370,ko04371,ko04668	Oocyte meiosis|Apoptosis|Apoptosis - fly|Cellular senescence|Regulation of actin cytoskeleton|Focal adhesion|Adherens junction|Gap junction|Signaling pathways regulating pluripotency of stem cells|Autophagy - animal|MAPK signaling pathway|MAPK signaling pathway - yeast|ErbB signaling pathway|MAPK signaling pathway - fly|Ras signaling pathway|Rap1 signaling pathway|cGMP - PKG signaling pathway|cAM…		nitrate transmembrane transporter activity	molecular_function	5	932	26	33177	6.87819e-05	0.00120123	6.8457	Lj2g3v2002200.1; Lj2g3v2002190.1; Lj3g3v3069050.1; Lj4g3v1273860.1; Lj4g3v1273870.1		GO:0004420	hydroxymethylglutaryl-CoA reductase (NADPH) activity	molecular_function	2	683	7	33177	0.000285809	0.00402483	13.8787	Lj0g3v0018799.1; Lj0g3v0268939.1
Lj0g3v0022299.1	15.2023	30.4046	0	0	#NAME?	0.0114121	0.21703	Down	12.3019	3.61634	0	0	protein_coding	CUFF.1242						very long-chain fatty acid biosynthetic process	biological_process	4	932	17	33177	8.08283e-05	0.00136293	8.37592	Lj2g3v1815190.1; Lj0g3v0071839.1; Lj3g3v3513760.1; Lj0g3v0295429.1		GO:0015936	coenzyme A metabolic process	biological_process	2	683	7	33177	0.000285809	0.00402483	13.8787	Lj0g3v0018799.1; Lj0g3v0268939.1
Lj0g3v0023629.1	118.187	0	236.374	Inf	Inf	7.0327e-15	1.35262e-12	Up	0.000174478	0	9.2097	11.2322	repeat	CUFF.1311	GO:0005634,GO:0004190,GO:0003677,GO:0003887,GO:0004519,GO:0046872,GO:0003723,GO:0003964,GO:0015074,GO:0006310	nucleus|aspartic-type endopeptidase activity|DNA binding|DNA-directed DNA polymerase activity|endonuclease activity|metal ion binding|RNA binding|RNA-directed DNA polymerase activity|DNA integration|DNA recombination				plastid-encoded plastid RNA polymerase complex	cellular_component	4	932	17	33177	8.08283e-05	0.00136293	8.37592	Lj4g3v0510040.3; Lj1g3v4790750.2; Lj0g3v0256709.1; Lj1g3v1785420.1		GO:0048451	petal formation	biological_process	2	683	7	33177	0.000285809	0.00402483	13.8787	Lj5g3v0069830.1; Lj4g3v3114000.2
Lj0g3v0023829.1	11.2825	22.5649	0	0	#NAME?	0.0376478	0.500109	Down	2.26445	4.30164	1.11779e-42	7.35267e-43	protein_coding	CUFF.1333						actin nucleation	biological_process	4	932	17	33177	8.08283e-05	0.00136293	8.37592	Lj0g3v0108189.1; Lj4g3v2151410.2; Lj1g3v2896050.1; Lj0g3v0286779.2		GO:0070063	RNA polymerase binding	molecular_function	2	683	7	33177	0.000285809	0.00402483	13.8787	Lj2g3v0276710.1; Lj0g3v0299389.1
Lj0g3v0023999.1	36.029	0	72.0579	Inf	Inf	2.04172e-05	0.000954644	Up	5.95877e-24	0.00366916	1.7857	3.29276	repeat	CUFF.1357						molybdopterin cofactor biosynthetic process	biological_process	2	932	4	33177	8.65402e-05	0.00142645	17.7988	Lj0g3v0169799.1; Lj2g3v2926350.3		GO:0010112	regulation of systemic acquired resistance	biological_process	2	683	7	33177	0.000285809	0.00402483	13.8787	Lj1g3v4083120.1; Lj1g3v4777370.2
Lj0g3v0024119.1	14.1128	28.2256	0	0	#NAME?	0.0158284	0.27516	Down	5.44379	3.69536	0	0	protein_coding	gene.g2115.t1	GO:0005737,GO:0005634,GO:0009734,GO:0007275,GO:0040008,GO:1900140	cytoplasm|nucleus|auxin-activated signaling pathway|multicellular organism development|regulation of growth|regulation of seedling development	ko04075	Plant hormone signal transduction		alternative mRNA splicing, via spliceosome	biological_process	2	932	4	33177	8.65402e-05	0.00142645	17.7988	Lj0g3v0033139.1; Lj0g3v0355549.1		GO:0032196	transposition	biological_process	4	683	29	33177	0.000287257	0.00402483	6.70006	Lj5g3v0875890.1; Lj0g3v0338729.1; Lj4g3v1327420.2; Lj3g3v0200870.1
Lj0g3v0024139.1	458.953	618.666	299.239	0.483684	-1.04786	0.0178935	0.301025	Down	5.55961	5.5679	2.22833	3.17624	protein_coding	CUFF.1385						serine-type endopeptidase inhibitor activity	molecular_function	11	932	114	33177	9.0099e-05	0.00146861	3.43486	Lj5g3v2179850.1; Lj5g3v2183640.1; Lj0g3v0281459.2; Lj0g3v0112799.1; Lj5g3v1174410.1; Lj0g3v0265879.2; Lj2g3v0636030.2; Lj5g3v2179780.1; Lj0g3v0281449.1; Lj5g3v1174330.1; Lj0g3v0151549.1		GO:0006355	regulation of transcription, DNA-templated	biological_process	63	683	1994	33177	0.000309713	0.00425587	1.53473	Lj1g3v0318630.1; Lj4g3v0336730.1; Lj0g3v0050449.1; Lj2g3v1277440.1; Lj0g3v0196189.1; Lj3g3v2708760.2; Lj0g3v0354159.1; Lj4g3v2820080.2; Lj4g3v2369410.2; Lj0g3v0086399.2; Lj0g3v0050439.1; Lj0g3v0262329.1; Lj3g3v2780550.1; Lj6g3v1860520.2; Lj1g3v4604410.1; Lj0g3v0285229.1; Lj0g3v0094349.2; Lj1g3v3028290.1; Lj3g3v1404190.2; Lj0g3v0213519.3; Lj0g3v0181669.1; Lj1g3v1932810.1; Lj6g3v1201190.1; Lj3g3v09…
Lj0g3v0024269.1	103.793	205.024	2.56303	0.0125011	-6.3218	3.2974e-10	3.62768e-08	Down	11.2344	12.5069	0.315027	2.45497e-15	repeat	CUFF.1369						long-chain fatty-acyl-CoA metabolic process	biological_process	3	932	10	33177	0.000113494	0.00177124	10.6793	Lj3g3v2995730.1; Lj3g3v1147060.1; Lj3g3v2995750.1		GO:0010048	vernalization response	biological_process	4	683	30	33177	0.000338906	0.00425587	6.47672	Lj0g3v0181669.1; Lj0g3v0279519.1; Lj5g3v0508090.2; Lj0g3v0352689.4
Lj0g3v0024349.1	80.4627	13.4801	147.445	10.938	3.45128	0.00352736	0.0859466	Up	0.480949	0.116635	4.40416	2.04211	protein_coding	CUFF.1372	GO:0071013,GO:0071011,GO:0000974,GO:0003729,GO:0000166,GO:0003755,GO:0000398,GO:0006909,GO:0006457	catalytic step 2 spliceosome|precatalytic spliceosome|Prp19 complex|mRNA binding|nucleotide binding|peptidyl-prolyl cis-trans isomerase activity|mRNA splicing, via spliceosome|phagocytosis|protein folding				phosphoethanolamine N-methyltransferase activity	molecular_function	3	932	10	33177	0.000113494	0.00177124	10.6793	Lj4g3v3115000.1; Lj2g3v0661410.1; Lj2g3v3125360.1		GO:0008022	protein C-terminus binding	molecular_function	3	683	17	33177	0.000342244	0.00425587	8.57213	Lj0g3v0256069.1; Lj0g3v0256079.1; Lj6g3v1160770.5
Lj0g3v0024429.2	214.32	75.7414	352.898	4.65924	2.2201	0.000127135	0.00498233	Up	7.44777	2.2828	25.4801	20.4308								hydroxycinnamoyltransferase activity	molecular_function	3	932	10	33177	0.000113494	0.00177124	10.6793	Lj1g3v1486250.1; Lj1g3v3868600.1; Lj0g3v0248079.1		GO:0009717	isoflavonoid biosynthetic process	biological_process	3	683	17	33177	0.000342244	0.00425587	8.57213	Lj0g3v0070799.2; Lj4g3v0473820.1; Lj4g3v0484230.1
Lj0g3v0024609.2	237.925	149.411	326.439	2.18483	1.12752	0.0362421	0.488737	Up	2.64106	2.79303	5.23554	6.66557	protein_coding	CUFF.1384	GO:0005634,GO:0003682,GO:0003886,GO:0003677,GO:0034605,GO:0016569,GO:0010426,GO:0006355,GO:0006351	nucleus|chromatin binding|DNA (cytosine-5-)-methyltransferase activity|DNA binding|cellular response to heat|covalent chromatin modification|DNA methylation on cytosine within a CHH sequence|regulation of transcription, DNA-templated|transcription, DNA-templated	ko00270	Cysteine and methionine metabolism		omega-hydroxypalmitate O-sinapoyl transferase activity	molecular_function	3	932	10	33177	0.000113494	0.00177124	10.6793	Lj1g3v1486250.1; Lj1g3v3868600.1; Lj0g3v0248079.1		GO:0010487	thermospermine synthase activity	molecular_function	1	683	2	33177	0.000423198	0.00425587	24.2877	Lj5g3v2046170.1
Lj0g3v0026199.mrna2	126.559	245.428	7.68909	0.0313293	-4.99634	2.03654e-09	1.99023e-07	Down	39.3494	28.715	2.14671	0.00560595	Type=rRNA	LRSiRGRR00000045.path2						transport of virus in host, cell to cell	biological_process	5	932	29	33177	0.000132072	0.00203947	6.13752	Lj5g3v1873040.1; Lj3g3v0478090.1; Lj1g3v4139510.1; Lj3g3v0478080.1; Lj2g3v2855940.1		GO:0045549	9-cis-epoxycarotenoid dioxygenase activity	molecular_function	1	683	2	33177	0.000423198	0.00425587	24.2877	Lj0g3v0300579.1
Lj0g3v0027159.1	890.989	1342.42	439.561	0.327439	-1.6107	0.000198113	0.00743442	Down	85.6408	126.812	26.6072	43.0865	fragmented	NODE_1735_length_729_cov_1001.499329.path1						purine nucleobase transmembrane transporter activity	molecular_function	4	932	19	33177	0.000144953	0.00211417	7.49424	Lj0g3v0280649.1; Lj4g3v1156590.1; Lj0g3v0196509.1; Lj0g3v0076639.3		GO:0045487	gibberellin catabolic process	biological_process	1	683	2	33177	0.000423198	0.00425587	24.2877	Lj3g3v3666580.1
Lj0g3v0031919.1	276.097	175.424	376.771	2.14778	1.10284	0.0302128	0.431914	Up	28.2235	17.5412	45.3663	53.2637	protein_coding	CUFF.1395	GO:0005829,GO:0005509	cytosol|calcium ion binding	ko04071,ko04151,ko04152,ko03015	Sphingolipid signaling pathway|PI3K-Akt signaling pathway|AMPK signaling pathway|mRNA surveillance pathway		purine nucleobase transport	biological_process	4	932	19	33177	0.000144953	0.00211417	7.49424	Lj0g3v0280649.1; Lj4g3v1156590.1; Lj0g3v0196509.1; Lj0g3v0076639.3		GO:0060862	negative regulation of floral organ abscission	biological_process	1	683	2	33177	0.000423198	0.00425587	24.2877	Lj3g3v3666580.1
Lj0g3v0031989.1	21.4568	42.9136	0	0	#NAME?	0.00655194	0.142602	Down	2.83516	12.0341	0	0	NULL	CUFF.1400						xylan catabolic process	biological_process	6	932	42	33177	0.000154367	0.00211417	5.08538	Lj3g3v3500160.1; Lj6g3v1538130.1; Lj1g3v4862960.1; Lj0g3v0105959.1; Lj4g3v0336910.1; Lj6g3v1538120.1		GO:0060867	fruit abscission	biological_process	1	683	2	33177	0.000423198	0.00425587	24.2877	Lj3g3v3666580.1
Lj0g3v0032329.1	66.711	0	133.422	Inf	Inf	3.48141e-09	3.28391e-07	Up	0	0	20.7568	36.1428	repeat	CUFF.1465						1-hydroxy-2-naphthaldehyde dehydrogenase activity	molecular_function	3	932	11	33177	0.00017438	0.00211417	9.70845	Lj3g3v2995730.1; Lj3g3v1147060.1; Lj3g3v2995750.1		GO:0009967	positive regulation of signal transduction	biological_process	1	683	2	33177	0.000423198	0.00425587	24.2877	Lj1g3v0051020.1
Lj0g3v0032889.1	15.046	0.502722	29.5893	58.8583	5.87917	0.0278356	0.408039	Up	0.0696029	0.00947385	1.63328	2.01843	protein_coding	CUFF.1518	GO:0000932,GO:0010494,GO:0042788,GO:0003729,GO:0003697,GO:0045182,GO:0008270,GO:0045727	cytoplasmic mRNA processing body|cytoplasmic stress granule|polysomal ribosome|mRNA binding|single-stranded DNA binding|translation regulator activity|zinc ion binding|positive regulation of translation				cis-2-methyl-5-isopropylhexa-2,5-dienal dehydrogenase activity	molecular_function	3	932	11	33177	0.00017438	0.00211417	9.70845	Lj3g3v2995730.1; Lj3g3v1147060.1; Lj3g3v2995750.1		GO:0016235	aggresome	cellular_component	1	683	2	33177	0.000423198	0.00425587	24.2877	Lj1g3v0051020.1
Lj0g3v0033129.2	119.908	0.484047	239.333	494.441	8.94966	1.41405e-05	0.000680525	Up	0.00346622	0.0187015	4.3254	11.5186	NULL	CUFF.2226	GO:0009707,GO:0005829,GO:0016021,GO:0005739,GO:0005524,GO:0008865,GO:0004340,GO:0005536,GO:0019158,GO:0001678,GO:0006096,GO:0009749	chloroplast outer membrane|cytosol|integral component of membrane|mitochondrion|ATP binding|fructokinase activity|glucokinase activity|glucose binding|mannokinase activity|cellular glucose homeostasis|glycolytic process|response to glucose	ko04066,ko00521,ko00524,ko00010,ko00051,ko00052,ko00500,ko00520	HIF-1 signaling pathway|Streptomycin biosynthesis|Neomycin, kanamycin and gentamicin biosynthesis|Glycolysis / Gluconeogenesis|Fructose and mannose metabolism|Galactose metabolism|Starch and sucrose metabolism|Amino sugar and nucleotide sugar metabolism		2-carboxybenzaldehyde dehydrogenase activity	molecular_function	3	932	11	33177	0.00017438	0.00211417	9.70845	Lj3g3v2995730.1; Lj3g3v1147060.1; Lj3g3v2995750.1		GO:0000147	actin cortical patch assembly	biological_process	1	683	2	33177	0.000423198	0.00425587	24.2877	Lj1g3v3231370.4
Lj0g3v0033139.1	166.871	31.5938	302.147	9.56351	3.25754	1.37635e-06	8.35018e-05	Up	0.144411	1.13669	5.50646	6.53664	NULL	CUFF.2225	GO:0048046,GO:0009507,GO:0005737,GO:0005829,GO:0005634,GO:0005777,GO:0009506,GO:0003690,GO:0003729,GO:0000166,GO:0003723,GO:0003697,GO:0000380,GO:0007623,GO:0032508,GO:0045087,GO:0006406,GO:0010119,GO:0046686,GO:0009409,GO:0009735,GO:0006970,GO:0009651,GO:0009414,GO:0010043,GO:0010501,GO:0010228	apoplast|chloroplast|cytoplasm|cytosol|nucleus|peroxisome|plasmodesma|double-stranded DNA binding|mRNA binding|nucleotide binding|RNA binding|single-stranded DNA binding|alternative mRNA splicing, via spliceosome|circadian rhythm|DNA duplex unwinding|innate immune response|mRNA export from nucleus|regulation of stomatal movement|response to cadmium ion|response to cold|response to cytokinin|respo…				trans-2-methyl-5-isopropylhexa-2,5-dienal dehydrogenase activity	molecular_function	3	932	11	33177	0.00017438	0.00211417	9.70845	Lj3g3v2995730.1; Lj3g3v1147060.1; Lj3g3v2995750.1		GO:0034498	early endosome to Golgi transport	biological_process	1	683	2	33177	0.000423198	0.00425587	24.2877	Lj1g3v3231370.4
Lj0g3v0033889.1	57.254	112.082	2.42573	0.0216424	-5.52999	1.11105e-05	0.000550832	Down	6.09208	5.60801	0.0736242	0.228778	protein_coding	NODE_96886_length_1178_cov_12.750424.path2						benzaldehyde dehydrogenase activity	molecular_function	3	932	11	33177	0.00017438	0.00211417	9.70845	Lj3g3v2995730.1; Lj3g3v1147060.1; Lj3g3v2995750.1		GO:0071985	multivesicular body sorting pathway	biological_process	1	683	2	33177	0.000423198	0.00425587	24.2877	Lj1g3v3231370.4
Lj0g3v0033899.1	10.8638	21.7276	0	0	#NAME?	0.0431676	0.54906	Down	4.42496	4.179	0.0856567	0	NULL	NODE_87156_length_251_cov_19.322710.path2						2-naphthaldehyde dehydrogenase activity	molecular_function	3	932	11	33177	0.00017438	0.00211417	9.70845	Lj3g3v2995730.1; Lj3g3v1147060.1; Lj3g3v2995750.1		GO:0000479	endonucleolytic cleavage of tricistronic rRNA transcript (SSU-rRNA, 5.8S rRNA, LSU-rRNA)	biological_process	1	683	2	33177	0.000423198	0.00425587	24.2877	Lj1g3v4831840.2
Lj0g3v0033959.1	128.778	202.51	55.0457	0.271817	-1.87929	0.00718952	0.153643	Down	15.5832	17.8467	4.71457	4.35139								1-naphthaldehyde dehydrogenase activity	molecular_function	3	932	11	33177	0.00017438	0.00211417	9.70845	Lj3g3v2995730.1; Lj3g3v1147060.1; Lj3g3v2995750.1		GO:0003949	1-(5-phosphoribosyl)-5-[(5-phosphoribosylamino)methylideneamino]imidazole-4-carboxamide isomerase activity	molecular_function	1	683	2	33177	0.000423198	0.00425587	24.2877	Lj1g3v0969950.4
Lj0g3v0033969.1	328.834	497.694	159.975	0.321432	-1.63742	0.0257042	0.386618	Down	37.6178	20.0521	8.56764	10.1221	NULL	CUFF.1735						4-hydroxymethylsalicyaldehyde dehydrogenase activity	molecular_function	3	932	11	33177	0.00017438	0.00211417	9.70845	Lj3g3v2995730.1; Lj3g3v1147060.1; Lj3g3v2995750.1		GO:0004635	phosphoribosyl-AMP cyclohydrolase activity	molecular_function	1	683	2	33177	0.000423198	0.00425587	24.2877	Lj2g3v0911700.1
Lj0g3v0034399.3	63.9737	27.147	100.8	3.71314	1.89264	0.0466157	0.57567	Up	2.76182	0.000185929	6.36211	4.05471	protein_coding	CUFF.1744	GO:0005737,GO:0005634,GO:0003677,GO:0046982,GO:0042803,GO:0003700,GO:0010197,GO:0009737,GO:0010201,GO:0009610,GO:0006351	cytoplasm|nucleus|DNA binding|protein heterodimerization activity|protein homodimerization activity|transcription factor activity, sequence-specific DNA binding|polar nucleus fusion|response to abscisic acid|response to continuous far red light stimulus by the high-irradiance response system|response to symbiotic fungus|transcription, DNA-templated				3-methylsalicylaldehyde dehydrogenase activity	molecular_function	3	932	11	33177	0.00017438	0.00211417	9.70845	Lj3g3v2995730.1; Lj3g3v1147060.1; Lj3g3v2995750.1		GO:0004636	phosphoribosyl-ATP diphosphatase activity	molecular_function	1	683	2	33177	0.000423198	0.00425587	24.2877	Lj2g3v0911700.1
Lj0g3v0034439.1	173.44	81.6403	265.24	3.24888	1.69994	0.00572261	0.127383	Up	1.17622	1.63905	3.50421	5.652	repeat	CUFF.1497						oxoglutarate dehydrogenase [NAD(P)+] activity	molecular_function	3	932	11	33177	0.00017438	0.00211417	9.70845	Lj3g3v2995730.1; Lj3g3v1147060.1; Lj3g3v2995750.1		GO:0047496	vesicle transport along microtubule	biological_process	1	683	2	33177	0.000423198	0.00425587	24.2877	Lj4g3v2289100.1
Lj0g3v0035749.1	37.7748	5.02722	70.5224	14.0281	3.81025	0.00505042	0.115434	Up	0.876662	1.59552e-09	5.59777	7.14006	repeat	CUFF.1559						oxoglutarate dehydrogenase (NAD+) activity	molecular_function	3	932	11	33177	0.00017438	0.00211417	9.70845	Lj3g3v2995730.1; Lj3g3v1147060.1; Lj3g3v2995750.1		GO:0047918	GDP-mannose 3,5-epimerase activity	molecular_function	1	683	2	33177	0.000423198	0.00425587	24.2877	Lj0g3v0283729.6
Lj0g3v0035939.1	305.533	583.321	27.7448	0.0475636	-4.394	9.90503e-05	0.00400618	Down	69.8441	35.1642	2.50967	2.43208	protein_coding	CUFF.1593	GO:0005739	mitochondrion				pyruvate dehydrogenase (NAD+) activity	molecular_function	3	932	11	33177	0.00017438	0.00211417	9.70845	Lj3g3v2995730.1; Lj3g3v1147060.1; Lj3g3v2995750.1		GO:0000495	box H/ACA snoRNA 3'-end processing	biological_process	1	683	2	33177	0.000423198	0.00425587	24.2877	Lj6g3v2193660.1
Lj0g3v0036359.1	59.4781	113.83	5.12606	0.0450325	-4.47289	7.49254e-05	0.0031236	Down	4.57459	8.25956	0.556759	0.0120159								citronellal dehydrogenase activity	molecular_function	3	932	11	33177	0.00017438	0.00211417	9.70845	Lj3g3v2995730.1; Lj3g3v1147060.1; Lj3g3v2995750.1		GO:0009866	induced systemic resistance, ethylene mediated signaling pathway	biological_process	1	683	2	33177	0.000423198	0.00425587	24.2877	Lj3g3v2575900.1
Lj0g3v0036359.2	94.6285	180.543	8.7143	0.0482672	-4.37281	1.37425e-06	8.34676e-05	Down	13.6297	10.3387	1.17031	0.016726	NULL	CUFF.1604	GO:0016021,GO:0005886,GO:0005215,GO:0055085	integral component of membrane|plasma membrane|transporter activity|transmembrane transport				geranial dehydrogenase activity	molecular_function	3	932	11	33177	0.00017438	0.00211417	9.70845	Lj3g3v2995730.1; Lj3g3v1147060.1; Lj3g3v2995750.1		GO:0004595	pantetheine-phosphate adenylyltransferase activity	molecular_function	1	683	2	33177	0.000423198	0.00425587	24.2877	Lj0g3v0269119.1
Lj0g3v0037009.1	117.223	234.446	0	0	#NAME?	1.06419e-07	7.89595e-06	Down	42.2733	20.0158	0	0	NULL	NODE_55812_length_409_cov_17.511002.path3						N2-acetyl-L-aminoadipate semialdehyde dehydrogenase activity	molecular_function	3	932	11	33177	0.00017438	0.00211417	9.70845	Lj3g3v2995730.1; Lj3g3v1147060.1; Lj3g3v2995750.1		GO:0080020	regulation of coenzyme A biosynthetic process	biological_process	1	683	2	33177	0.000423198	0.00425587	24.2877	Lj0g3v0269119.1
Lj0g3v0037749.1	12.214	24.4279	0	0	#NAME?	0.0286915	0.416645	Down	3.60407	0.993393	2.7821e-23	5.17209e-30	repeat	CUFF.1682						glyceraldehyde dehydrogenase (NADP) activity	molecular_function	3	932	11	33177	0.00017438	0.00211417	9.70845	Lj3g3v2995730.1; Lj3g3v1147060.1; Lj3g3v2995750.1		GO:0015932	nucleobase-containing compound transmembrane transporter activity	molecular_function	1	683	2	33177	0.000423198	0.00425587	24.2877	Lj0g3v0159299.1
Lj0g3v0038239.1	39.7041	0	79.4083	Inf	Inf	7.26253e-06	0.000375864	Up	0	0	11.0837	9.72624	repeat	CUFF.1712						N-acetyl-gamma-aminoadipyl-phosphate reductase activity	molecular_function	3	932	11	33177	0.00017438	0.00211417	9.70845	Lj3g3v2995730.1; Lj3g3v1147060.1; Lj3g3v2995750.1		GO:0071528	tRNA re-export from nucleus	biological_process	1	683	2	33177	0.000423198	0.00425587	24.2877	Lj0g3v0159299.1
Lj0g3v0038729.2	17.4407	34.3688	0.512606	0.0149148	-6.06711	0.0145565	0.258603	Down	1.57772	2.6198	0.0384315	4.24206e-18	protein_coding	CUFF.1743	GO:0005737,GO:0005634,GO:0010181,GO:0003958,GO:0016651,GO:0009793	cytoplasm|nucleus|FMN binding|NADPH-hemoprotein reductase activity|oxidoreductase activity, acting on NAD(P)H|embryo development ending in seed dormancy				glyceraldehyde-3-phosphate dehydrogenase (NAD+) (non-phosphorylating) activity	molecular_function	3	932	11	33177	0.00017438	0.00211417	9.70845	Lj3g3v2995730.1; Lj3g3v1147060.1; Lj3g3v2995750.1		GO:0004776	succinate-CoA ligase (GDP-forming) activity	molecular_function	1	683	2	33177	0.000423198	0.00425587	24.2877	Lj1g3v0395830.1
Lj0g3v0040279.1	26.4186	52.8373	0	0	#NAME?	0.000362781	0.0125328	Down	5.90767	15.1774	4.45542e-55	7.13014e-55	protein_coding	4138_g	GO:0009507,GO:0016597,GO:0004072,GO:0005524,GO:0004412,GO:0050661,GO:0009089,GO:0009086,GO:0009088	chloroplast|amino acid binding|aspartate kinase activity|ATP binding|homoserine dehydrogenase activity|NADP binding|lysine biosynthetic process via diaminopimelate|methionine biosynthetic process|threonine biosynthetic process	ko00260,ko00270,ko00300,ko00261	Glycine, serine and threonine metabolism|Cysteine and methionine metabolism|Lysine biosynthesis|Monobactam biosynthesis		2,5-dioxovalerate dehydrogenase (NAD+) activity	molecular_function	3	932	11	33177	0.00017438	0.00211417	9.70845	Lj3g3v2995730.1; Lj3g3v1147060.1; Lj3g3v2995750.1		GO:0006105	succinate metabolic process	biological_process	1	683	2	33177	0.000423198	0.00425587	24.2877	Lj1g3v0395830.1
Lj0g3v0040809.1	89.8055	32.6209	146.99	4.50601	2.17185	0.00791911	0.165645	Up	2.07527	0.101647	4.42904	5.54627								medium-chain-aldehyde dehydrogenase activity	molecular_function	3	932	11	33177	0.00017438	0.00211417	9.70845	Lj3g3v2995730.1; Lj3g3v1147060.1; Lj3g3v2995750.1		GO:0048037	cofactor binding	molecular_function	1	683	2	33177	0.000423198	0.00425587	24.2877	Lj1g3v0395830.1
Lj0g3v0040839.1	14.0097	0	28.0194	Inf	Inf	0.0163798	0.282123	Up	0	0	2.27185	1.2221	NULL	CUFF.1870						positive regulation of histone H3-K27 methylation	biological_process	3	932	11	33177	0.00017438	0.00211417	9.70845	Lj0g3v0296889.2; Lj3g3v0613700.1; Lj1g3v2883830.2		GO:0006269	DNA replication, synthesis of RNA primer	biological_process	1	683	2	33177	0.000423198	0.00425587	24.2877	Lj0g3v0104259.2
Lj0g3v0040889.1	34.5692	60.7329	8.40538	0.138399	-2.85309	0.0356217	0.483012	Down	5.57108	5.11161	0.728214	0.770376	NULL	CUFF.1897						leaf pavement cell development	biological_process	3	932	11	33177	0.00017438	0.00211417	9.70845	Lj0g3v0296889.2; Lj3g3v0613700.1; Lj1g3v2883830.2		GO:0004817	cysteine-tRNA ligase activity	molecular_function	1	683	2	33177	0.000423198	0.00425587	24.2877	Lj1g3v1856380.3
Lj0g3v0040939.1	332.01	452.278	211.743	0.468171	-1.09489	0.0235394	0.364781	Down	16.7017	13.6679	7.40475	6.83735	repeat	CUFF.1939						sterol-4-alpha-carboxylate 3-dehydrogenase (decarboxylating) activity	molecular_function	3	932	11	33177	0.00017438	0.00211417	9.70845	Lj0g3v0192789.1; Lj2g3v0856630.1; Lj3g3v3325980.1		GO:0006423	cysteinyl-tRNA aminoacylation	biological_process	1	683	2	33177	0.000423198	0.00425587	24.2877	Lj1g3v1856380.3
Lj0g3v0040959.1	84.2093	131.964	36.4546	0.276247	-1.85597	0.0290124	0.420292	Down	14.7477	27.291	2.75116	9.03485	protein_coding	4242_g						cell wall pectin biosynthetic process	biological_process	4	932	20	33177	0.000188812	0.00223377	7.11953	Lj0g3v0142739.3; Lj1g3v1486250.1; Lj1g3v3868600.1; Lj0g3v0248079.1		GO:0002643	regulation of tolerance induction	biological_process	1	683	2	33177	0.000423198	0.00425587	24.2877	Lj5g3v0626850.2
Lj0g3v0040989.1	44.1631	0	88.3263	Inf	Inf	2.00282e-06	0.000117426	Up	0	0	12.7122	11.2431	repeat	CUFF.1943						pectate lyase activity	molecular_function	4	932	20	33177	0.000188812	0.00223377	7.11953	Lj0g3v0207779.1; Lj1g3v4616550.1; Lj4g3v1389340.1; Lj4g3v0134630.1		GO:0042130	negative regulation of T cell proliferation	biological_process	1	683	2	33177	0.000423198	0.00425587	24.2877	Lj5g3v0626850.2
Lj0g3v0040999.1	58.2847	116.569	0	0	#NAME?	3.80215e-08	3.01934e-06	Down	11.1218	9.74564	1.92508e-29	2.99421e-15								cell wall macromolecule catabolic process	biological_process	4	932	20	33177	0.000188812	0.00223377	7.11953	Lj3g3v3053400.2; Lj1g3v4614440.1; Lj6g3v1549220.1; Lj0g3v0202719.1		GO:0051724	NAD transporter activity	molecular_function	1	683	2	33177	0.000423198	0.00425587	24.2877	Lj1g3v4865350.2
Lj0g3v0040999.2	104.269	208.059	0.478281	0.00229878	-8.76492	2.03036e-12	2.97629e-10	Down	16.5299	17.7165	1.60591e-29	0.110161	NULL	CUFF.1948						lipid catabolic process	biological_process	17	932	244	33177	0.000206011	0.00240876	2.48016	Lj6g3v1966520.1; Lj4g3v0855360.1; Lj1g3v3343840.2; Lj3g3v1126820.1; Lj4g3v1635560.1; Lj0g3v0305329.1; Lj0g3v0335279.1; Lj4g3v2265150.1; Lj5g3v1775020.1; Lj6g3v1966760.1; Lj4g3v1635550.1; Lj5g3v1015360.1; Lj0g3v0243489.1; Lj2g3v1351550.1; Lj0g3v0214609.1; Lj6g3v1995730.3; Lj0g3v0297219.1		GO:0030742	GTP-dependent protein binding	molecular_function	2	683	8	33177	0.000450293	0.00435283	12.1439	Lj0g3v0313349.1; Lj0g3v0313359.2
Lj0g3v0041299.1	64.8178	126.288	3.34797	0.0265107	-5.23728	6.54548e-06	0.00034558	Down	14.9687	15.0818	0	0.861955	protein_coding	CUFF.1914						homogentisate phytyltransferase activity	molecular_function	2	932	5	33177	0.000211813	0.00240876	14.2391	Lj0g3v0361429.2; Lj0g3v0127009.1		GO:0080115	myosin XI tail binding	molecular_function	2	683	8	33177	0.000450293	0.00435283	12.1439	Lj0g3v0313349.1; Lj0g3v0313359.2
Lj0g3v0041639.1	116.453	54.7548	178.151	3.25362	1.70205	0.0197146	0.321235	Up	0.68996	1.96613	3.89848	4.7203								chemotaxis	biological_process	2	932	5	33177	0.000211813	0.00240876	14.2391	Lj0g3v0079939.1; Lj0g3v0126349.2		GO:0043631	RNA polyadenylation	biological_process	2	683	8	33177	0.000450293	0.00435283	12.1439	Lj5g3v0069830.1; Lj4g3v3114000.2
Lj0g3v0041919.1	22.3987	42.747	2.05042	0.0479665	-4.38183	0.01878	0.310343	Down	4.54875	7.14254	0.48558	0	NULL	CUFF.1956						seed morphogenesis	biological_process	2	932	5	33177	0.000211813	0.00240876	14.2391	Lj0g3v0108189.1; Lj0g3v0286779.2		GO:0051307	meiotic chromosome separation	biological_process	2	683	8	33177	0.000450293	0.00435283	12.1439	Lj0g3v0213659.1; Lj0g3v0225339.1
Lj0g3v0041949.1	149.565	228.538	70.591	0.308881	-1.69488	0.00970974	0.193332	Down	46.24	55.0758	14.1689	16.9508	protein_coding	NODE_45450_length_226_cov_482.376099.path2	GO:0005509,GO:0009733	calcium ion binding|response to auxin				multivesicular body assembly	biological_process	2	932	5	33177	0.000211813	0.00240876	14.2391	Lj0g3v0280389.1; Lj2g3v3088290.1		GO:1902065	response to L-glutamate	biological_process	2	683	8	33177	0.000450293	0.00435283	12.1439	Lj4g3v0335750.1; Lj6g3v2256790.1
Lj0g3v0042759.1	234.503	0	469.006	Inf	Inf	1.58072e-11	2.05599e-09	Up	4.54972e-25	0	8.15268	16.0878	repeat	NODE_72492_length_2355_cov_7.065817.path3	GO:0004190,GO:0004519,GO:0003676,GO:0003964,GO:0008270,GO:0015074	aspartic-type endopeptidase activity|endonuclease activity|nucleic acid binding|RNA-directed DNA polymerase activity|zinc ion binding|DNA integration				cysteine-type endopeptidase inhibitor activity	molecular_function	8	932	75	33177	0.000250564	0.00282752	3.79708	Lj5g3v2179850.1; Lj5g3v2183640.1; Lj0g3v0281459.2; Lj0g3v0265879.2; Lj4g3v3110650.1; Lj2g3v0636030.2; Lj5g3v2179780.1; Lj0g3v0281449.1		GO:0070940	dephosphorylation of RNA polymerase II C-terminal domain	biological_process	3	683	19	33177	0.000539431	0.00517439	7.6698	Lj0g3v0256069.1; Lj0g3v0256079.1; Lj6g3v1160770.5
Lj0g3v0043129.1	18.5525	37.105	0	0	#NAME?	0.00395001	0.0948575	Down	2.68738	9.34858	0	0	NULL	NODE_85164_length_328_cov_7.981707.path1						fatty-acyl-CoA reductase (alcohol-forming) activity	molecular_function	3	932	12	33177	0.000255754	0.00286406	8.89941	Lj3g3v2995730.1; Lj3g3v1147060.1; Lj3g3v2995750.1		GO:0009626	plant-type hypersensitive response	biological_process	16	683	335	33177	0.000654389	0.00596684	2.32002	Lj0g3v0248489.1; Lj0g3v0247409.3; Lj2g3v0582830.1; Lj4g3v3099550.3; Lj0g3v0074439.1; Lj3g3v2665420.1; Lj3g3v0740490.2; Lj0g3v0140739.1; Lj0g3v0247889.1; Lj1g3v4083120.1; Lj0g3v0331339.3; Lj3g3v0323290.1; Lj1g3v4777370.2; Lj0g3v0273259.2; Lj1g3v2139480.1; Lj3g3v2665430.1
Lj0g3v0043479.1	19.9681	39.9361	0	0	#NAME?	0.00260443	0.0666316	Down	2.24115	2.42001	4.64048e-05	1.23366e-08	repeat	CUFF.2004	GO:0004190,GO:0005524,GO:0003676,GO:0008270,GO:0015074	aspartic-type endopeptidase activity|ATP binding|nucleic acid binding|zinc ion binding|DNA integration				heme binding	molecular_function	38	932	760	33177	0.000260239	0.0028922	1.77988	Lj0g3v0102229.1; Lj0g3v0219429.1; Lj6g3v2218480.1; Lj0g3v0076249.2; Lj6g3v1934010.1; Lj3g3v1993700.1; Lj0g3v0266379.1; Lj4g3v0189800.1; Lj5g3v2240830.1; Lj2g3v1965080.1; Lj0g3v0289879.1; Lj0g3v0329029.1; Lj0g3v0071839.1; Lj4g3v2541450.1; Lj4g3v1153020.1; Lj0g3v0127489.1; Lj4g3v0338510.1; Lj3g3v3513760.1; Lj0g3v0132879.1; Lj2g3v1985270.1; Lj4g3v0986770.1; Lj2g3v1718730.1; Lj5g3v2240820.1; Lj0g3v03…		GO:0006405	RNA export from nucleus	biological_process	3	683	20	33177	0.000663361	0.00596684	7.28631	Lj0g3v0050449.1; Lj0g3v0050439.1; Lj2g3v3337530.1
Lj0g3v0043789.2	41.1411	75.1079	7.17422	0.0955188	-3.38807	0.0177269	0.298924	Down	4.25002	1.68724	6.78329e-05	0.584771	protein_coding	CUFF.2027						proteinaceous extracellular matrix	cellular_component	5	932	33	33177	0.000279855	0.00308682	5.39358	Lj6g3v1538130.1; Lj1g3v4862960.1; Lj0g3v0105959.1; Lj4g3v0336910.1; Lj6g3v1538120.1		GO:0004407	histone deacetylase activity	molecular_function	2	683	9	33177	0.000665109	0.00596684	10.7945	Lj1g3v0318630.1; Lj1g3v0051020.1
Lj0g3v0044949.1	33.3481	0	66.6961	Inf	Inf	4.60863e-05	0.00202892	Up	4.75741e-19	1.90346e-14	2.60397	2.92763	protein_coding	4683_g	GO:0005737,GO:0043531,GO:0005524,GO:0009626,GO:0007165	cytoplasm|ADP binding|ATP binding|plant-type hypersensitive response|signal transduction				ribulose-bisphosphate carboxylase activity	molecular_function	3	932	13	33177	0.000361218	0.00395452	8.21484	Lj1g3v4435400.2; Lj1g3v3316260.2; Lj1g3v3317360.2		GO:0006821	chloride transport	biological_process	2	683	9	33177	0.000665109	0.00596684	10.7945	Lj0g3v0118819.1; Lj0g3v0185029.1
Lj0g3v0044979.1	51.0758	4.02177	98.1299	24.3997	4.60879	0.000185263	0.00698281	Up	0.582562	7.58598e-23	6.69522	8.52122								xylan 1,4-beta-xylosidase activity	molecular_function	5	932	35	33177	0.000391012	0.004249	5.08538	Lj6g3v1538130.1; Lj1g3v4862960.1; Lj0g3v0105959.1; Lj4g3v0336910.1; Lj6g3v1538120.1		GO:0032044	DSIF complex	cellular_component	2	683	9	33177	0.000665109	0.00596684	10.7945	Lj0g3v0241089.1; Lj0g3v0241079.2
Lj0g3v0044979.2	32.0283	2.42023	61.6364	25.4671	4.67057	0.00313781	0.0778183	Up	1.36604e-10	0.407694	3.5524	7.46394								transmembrane histidine kinase cytokinin receptor activity	molecular_function	2	932	6	33177	0.000414754	0.0043152	11.8659	Lj4g3v3113830.1; Lj2g3v0136410.1		GO:0031538	negative regulation of anthocyanin metabolic process	biological_process	2	683	9	33177	0.000665109	0.00596684	10.7945	Lj0g3v0171359.1; Lj0g3v0182029.1
Lj0g3v0045259.1	163.423	233.565	93.2807	0.399377	-1.32418	0.0335448	0.464963	Down	5.48702	6.24252	2.47492	2.19496	protein_coding	NODE_32633_length_2414_cov_36.706711.path2	GO:0005768,GO:0005794,GO:0032580,GO:0030173,GO:0005802,GO:0016757,GO:0010256,GO:0042353,GO:0009863,GO:0009826,GO:0009969	endosome|Golgi apparatus|Golgi cisterna membrane|integral component of Golgi membrane|trans-Golgi network|transferase activity, transferring glycosyl groups|endomembrane system organization|fucose biosynthetic process|salicylic acid mediated signaling pathway|unidimensional cell growth|xyloglucan biosynthetic process				cytokine binding	molecular_function	2	932	6	33177	0.000414754	0.0043152	11.8659	Lj4g3v3113830.1; Lj2g3v0136410.1		GO:0042826	histone deacetylase binding	molecular_function	2	683	9	33177	0.000665109	0.00596684	10.7945	Lj1g3v0051020.1; Lj4g3v1330230.1
Lj0g3v0045609.1	271.035	1.93619	540.135	278.968	8.12396	5.5487e-07	3.6084e-05	Up	6.64229e-18	0.110406	9.14246	21.2886								mitotic cytokinesis	biological_process	2	932	6	33177	0.000414754	0.0043152	11.8659	Lj4g3v0548830.2; Lj4g3v2250190.1		GO:0007143	female meiotic division	biological_process	2	683	9	33177	0.000665109	0.00596684	10.7945	Lj0g3v0172849.1; Lj1g3v3380990.1
Lj0g3v0045619.1	55.3108	2.96031	107.661	36.3683	5.18461	2.89935e-05	0.00132147	Up	0.394544	0.396419	10.2206	15.5483	NULL	CUFF.2108						positive regulation of chromatin silencing	biological_process	2	932	6	33177	0.000414754	0.0043152	11.8659	Lj3g3v0613700.1; Lj1g3v2883830.2		GO:0033169	histone H3-K9 demethylation	biological_process	2	683	9	33177	0.000665109	0.00596684	10.7945	Lj0g3v0172849.1; Lj1g3v3380990.1
Lj0g3v0045629.1	81.826	11.1331	152.519	13.6996	3.77606	0.000939061	0.0281708	Up	0	4.44475	19.1678	41.7599	NULL	CUFF.2109						thiosulfate sulfurtransferase activity	molecular_function	2	932	6	33177	0.000414754	0.0043152	11.8659	Lj2g3v1659430.1; Lj2g3v1649200.1		GO:0030660	Golgi-associated vesicle membrane	cellular_component	2	683	10	33177	0.000935638	0.0080192	9.71508	Lj6g3v0217220.1; Lj3g3v1619370.1
Lj0g3v0045789.1	64.2639	6.47936	122.048	18.8365	4.23546	8.44873e-05	0.00347944	Up	0.302353	0.108129	3.65469	4.10663	repeat	CUFF.2117	GO:0004190,GO:0004519,GO:0003676,GO:0003964,GO:0008270,GO:0015074	aspartic-type endopeptidase activity|endonuclease activity|nucleic acid binding|RNA-directed DNA polymerase activity|zinc ion binding|DNA integration				potassium ion export	biological_process	2	932	6	33177	0.000414754	0.0043152	11.8659	Lj1g3v4918720.1; Lj0g3v0103359.2		GO:0042500	aspartic endopeptidase activity, intramembrane cleaving	molecular_function	2	683	10	33177	0.000935638	0.0080192	9.71508	Lj6g3v0217220.1; Lj3g3v1619370.1
Lj0g3v0045799.1	89.2646	1.50816	177.021	117.375	6.87498	1.12676e-09	1.15196e-07	Up	0.0843476	1.08677e-29	4.55722	6.82642	repeat	CUFF.2118	GO:0004190,GO:0004519,GO:0003676,GO:0003964,GO:0008270,GO:0015074	aspartic-type endopeptidase activity|endonuclease activity|nucleic acid binding|RNA-directed DNA polymerase activity|zinc ion binding|DNA integration				alpha-L-arabinofuranosidase activity	molecular_function	5	932	36	33177	0.000458156	0.00473321	4.94412	Lj6g3v1538130.1; Lj1g3v4862960.1; Lj0g3v0105959.1; Lj4g3v0336910.1; Lj6g3v1538120.1		GO:0071556	integral component of lumenal side of endoplasmic reticulum membrane	cellular_component	2	683	10	33177	0.000935638	0.0080192	9.71508	Lj6g3v0217220.1; Lj3g3v1619370.1
Lj0g3v0046019.1	37.4504	69.2964	5.60434	0.0808749	-3.62816	0.00701128	0.150724	Down	4.13983	6.26994	0.72369	0.0891547	NULL	CUFF.2128						3-chloroallyl aldehyde dehydrogenase activity	molecular_function	4	932	24	33177	0.000471572	0.00477101	5.93294	Lj3g3v2995730.1; Lj0g3v0299699.1; Lj3g3v1147060.1; Lj3g3v2995750.1		GO:0009651	response to salt stress	biological_process	25	683	644	33177	0.000985242	0.0080192	1.88569	Lj1g3v0318630.1; Lj1g3v5061230.2; Lj1g3v3642260.3; Lj0g3v0307759.1; Lj0g3v0295009.1; Lj0g3v0226889.1; Lj0g3v0118819.1; Lj0g3v0256069.1; Lj4g3v3093970.3; Lj5g3v1616850.3; Lj5g3v0747060.2; Lj4g3v1614820.2; Lj0g3v0327899.1; Lj5g3v2220280.1; Lj0g3v0129619.2; Lj0g3v0261509.1; Lj1g3v0414750.1; Lj2g3v1367130.1; Lj0g3v0246819.1; Lj4g3v0335750.1; Lj0g3v0256079.1; Lj6g3v2256790.1; Lj6g3v1160770.5; Lj0g3v02…
Lj0g3v0046079.1	58.6668	117.334	0	0	#NAME?	3.45937e-08	2.77148e-06	Down	10.7182	7.37379	0	1.93129e-19	repeat	CUFF.2131	GO:0005739	mitochondrion				oligopeptide transport	biological_process	4	932	24	33177	0.000471572	0.00477101	5.93294	Lj2g3v2002200.1; Lj2g3v2002190.1; Lj4g3v1273860.1; Lj4g3v1273870.1		GO:0030751	licodione 2'-O-methyltransferase activity	molecular_function	3	683	23	33177	0.00115448	0.0080192	6.33592	Lj0g3v0215539.1; Lj0g3v0209119.1; Lj0g3v0273599.1
Lj0g3v0046749.1	35.2153	8.04355	62.387	7.75616	2.95534	0.0263552	0.392707	Up	1.61869	0.000132532	3.41077	9.27526	NULL	CUFF.2164						response to nitrate	biological_process	4	932	24	33177	0.000471572	0.00477101	5.93294	Lj2g3v2002200.1; Lj2g3v2002190.1; Lj4g3v1273860.1; Lj4g3v1273870.1		GO:0033802	isoliquiritigenin 2'-O-methyltransferase activity	molecular_function	3	683	23	33177	0.00115448	0.0080192	6.33592	Lj0g3v0215539.1; Lj0g3v0209119.1; Lj0g3v0273599.1
Lj0g3v0047509.1	132.239	25.7105	238.767	9.28676	3.21518	1.41539e-05	0.000680566	Up	0.0999982	1.44752	6.65209	7.32323	protein_coding	CUFF.2209	GO:0016021,GO:0016020,GO:0090447,GO:0004366,GO:0016791,GO:0016024,GO:0010143,GO:0016311,GO:0010345	integral component of membrane|membrane|glycerol-3-phosphate 2-O-acyltransferase activity|glycerol-3-phosphate O-acyltransferase activity|phosphatase activity|CDP-diacylglycerol biosynthetic process|cutin biosynthetic process|dephosphorylation|suberin biosynthetic process	ko00561,ko00564	Glycerolipid metabolism|Glycerophospholipid metabolism		positive regulation of response to salt stress	biological_process	3	932	14	33177	0.000494484	0.00496855	7.62807	Lj4g3v3114890.1; Lj0g3v0296889.2; Lj1g3v4794000.1		GO:0000266	mitochondrial fission	biological_process	4	683	39	33177	0.00117574	0.0080192	4.98209	Lj0g3v0152369.2; Lj4g3v2618590.1; Lj0g3v0278019.1; Lj6g3v1422220.1
Lj0g3v0047979.1	127.812	207.964	47.661	0.229179	-2.12545	0.00298151	0.0746933	Down	1.84845	2.67352	0.256382	0.798069	protein_coding	CUFF.2255						pectinesterase inhibitor activity	molecular_function	8	932	84	33177	0.000587112	0.00530491	3.39025	Lj0g3v0216299.1; Lj3g3v2576360.1; Lj0g3v0110759.1; Lj3g3v0797430.1; Lj5g3v1604480.1; Lj3g3v2574480.1; Lj1g3v4875670.1; Lj0g3v0200679.1		GO:0010311	lateral root formation	biological_process	5	683	58	33177	0.00121484	0.0080192	4.18753	Lj0g3v0173579.1; Lj0g3v0096669.1; Lj0g3v0299419.1; Lj0g3v0021349.2; Lj5g3v1050280.1
Lj0g3v0048499.1	29.4703	0	58.9406	Inf	Inf	0.000146784	0.0056463	Up	0	0	4.72565	4.64112	protein_coding	CUFF.2246						response to light stimulus	biological_process	13	932	180	33177	0.000599286	0.00530491	2.57094	Lj5g3v1207760.1; Lj4g3v0510040.3; Lj6g3v0000180.1; Lj4g3v1812470.2; Lj5g3v1353010.1; Lj0g3v0286829.4; Lj0g3v0256709.1; Lj1g3v5060470.1; Lj4g3v0300480.2; Lj4g3v1597160.1; Lj0g3v0065089.1; Lj5g3v1598460.1; Lj1g3v1785420.1		GO:0016768	spermine synthase activity	molecular_function	1	683	3	33177	0.00125222	0.0080192	16.1918	Lj5g3v2046170.1
Lj0g3v0049109.1	669.804	919.077	420.532	0.45756	-1.12797	0.0052853	0.119543	Down	16.3881	13.8942	5.61193	8.31331	protein_coding	CUFF.2301						defense response to oomycetes	biological_process	6	932	52	33177	0.000600348	0.00530491	4.10742	Lj4g3v0948880.2; Lj0g3v0341759.1; Lj0g3v0133589.1; Lj5g3v0681220.1; Lj1g3v3053640.1; Lj0g3v0076609.2		GO:0042353	fucose biosynthetic process	biological_process	1	683	3	33177	0.00125222	0.0080192	16.1918	Lj0g3v0045259.1
Lj0g3v0049479.1	10.5405	0	21.081	Inf	Inf	0.0470057	0.578247	Up	7.22116e-31	3.39008e-27	0.420792	0.737224	repeat	CUFF.2329						peptidyl-lysine monomethylation	biological_process	3	932	15	33177	0.000659349	0.00530491	7.11953	Lj4g3v0510040.3; Lj0g3v0256709.1; Lj1g3v1785420.1		GO:0010369	chromocenter	cellular_component	1	683	3	33177	0.00125222	0.0080192	16.1918	Lj0g3v0126339.2
Lj0g3v0049779.1	10.4544	20.9089	0	0	#NAME?	0.0494016	0.596024	Down	3.01367	1.06668	0	0	NULL	CUFF.2353						3-beta-hydroxy-delta5-steroid dehydrogenase activity	molecular_function	3	932	15	33177	0.000659349	0.00530491	7.11953	Lj0g3v0192789.1; Lj2g3v0856630.1; Lj3g3v3325980.1		GO:0004671	protein C-terminal S-isoprenylcysteine carboxyl O-methyltransferase activity	molecular_function	1	683	3	33177	0.00125222	0.0080192	16.1918	Lj2g3v1717600.1
Lj0g3v0049959.1	43.3844	75.8691	10.8998	0.143665	-2.79922	0.0200145	0.324238	Down	0.687642	0.798274	0.10379	0.103949	repeat	CUFF.2365	GO:0004190,GO:0003677,GO:0003887,GO:0004519,GO:0046872,GO:0003723,GO:0003964,GO:0015074,GO:0006310	aspartic-type endopeptidase activity|DNA binding|DNA-directed DNA polymerase activity|endonuclease activity|metal ion binding|RNA binding|RNA-directed DNA polymerase activity|DNA integration|DNA recombination				response to herbicide	biological_process	4	932	26	33177	0.000696663	0.00530491	5.47656	Lj2g3v2002200.1; Lj2g3v2002190.1; Lj4g3v1273860.1; Lj4g3v1273870.1		GO:0010133	proline catabolic process to glutamate	biological_process	1	683	3	33177	0.00125222	0.0080192	16.1918	Lj4g3v1614820.2
Lj0g3v0050179.1	33.4787	60.8061	6.15127	0.101162	-3.30526	0.0176705	0.298293	Down	3.90877	7.58093	1.12184	2.45929e-11	protein_coding	NODE_73506_length_603_cov_7.308458.path1						cell tip growth	biological_process	4	932	26	33177	0.000696663	0.00530491	5.47656	Lj0g3v0078649.2; Lj4g3v2820110.1; Lj6g3v1764540.2; Lj4g3v1947710.2		GO:0009674	potassium:sodium symporter activity	molecular_function	1	683	3	33177	0.00125222	0.0080192	16.1918	Lj4g3v2641090.1
Lj0g3v0050339.1	15.0068	1.00544	29.0081	28.851	4.85055	0.0473456	0.580193	Up	0.467674	0.000944216	4.82859	7.26884	NULL	CUFF.2399						copper ion binding	molecular_function	14	932	204	33177	0.000698438	0.00530491	2.44298	Lj1g3v4139440.1; Lj2g3v2833010.1; Lj0g3v0249039.2; Lj0g3v0078649.2; Lj0g3v0303509.1; Lj6g3v1028660.1; Lj5g3v0266920.2; Lj0g3v0285709.1; Lj4g3v1597160.1; Lj1g3v4918720.1; Lj5g3v1598460.1; Lj2g3v2136010.1; Lj0g3v0103359.2; Lj0g3v0351459.1		GO:0031647	regulation of protein stability	biological_process	1	683	3	33177	0.00125222	0.0080192	16.1918	Lj1g3v0051020.1
Lj0g3v0050419.1	28.3828	56.7657	0	0	#NAME?	0.00020128	0.00753418	Down	2.62968	6.70996	1.10559e-52	0	NULL	NODE_86512_length_865_cov_14.993064.path2						response to continuous far red light stimulus by the high-irradiance response system	biological_process	2	932	7	33177	0.000710639	0.00530491	10.1708	Lj0g3v0034399.3; Lj3g3v2938490.4		GO:0043162	ubiquitin-dependent protein catabolic process via the multivesicular body sorting pathway	biological_process	1	683	3	33177	0.00125222	0.0080192	16.1918	Lj1g3v0051020.1
Lj0g3v0050439.1	98.4746	165.925	31.0242	0.186977	-2.41907	0.00264793	0.0675851	Down	2.07141	2.56797	0.367347	0.500919	protein_coding	NODE_11298_length_4376_cov_46.058044.path1	GO:0009507,GO:0016020,GO:0031080,GO:0005487,GO:0017056,GO:0006325,GO:0051028,GO:0031081,GO:0006606,GO:0006355,GO:0006405,GO:0000972	chloroplast|membrane|nuclear pore outer ring|nucleocytoplasmic transporter activity|structural constituent of nuclear pore|chromatin organization|mRNA transport|nuclear pore distribution|protein import into nucleus|regulation of transcription, DNA-templated|RNA export from nucleus|transcription-dependent tethering of RNA polymerase II gene DNA at nuclear periphery	ko03013	RNA transport		embryonic root morphogenesis	biological_process	2	932	7	33177	0.000710639	0.00530491	10.1708	Lj4g3v3113830.1; Lj2g3v0136410.1		GO:0043241	protein complex disassembly	biological_process	1	683	3	33177	0.00125222	0.0080192	16.1918	Lj1g3v0051020.1
Lj0g3v0050449.1	123.156	240.264	6.0483	0.0251735	-5.31195	1.48731e-06	8.96321e-05	Down	2.40174	4.71307	0.132757	0.0494372	protein_coding	Lj0g3v0050449	GO:0009507,GO:0016020,GO:0031080,GO:0005487,GO:0017056,GO:0006325,GO:0051028,GO:0031081,GO:0006606,GO:0006355,GO:0006405,GO:0000972	chloroplast|membrane|nuclear pore outer ring|nucleocytoplasmic transporter activity|structural constituent of nuclear pore|chromatin organization|mRNA transport|nuclear pore distribution|protein import into nucleus|regulation of transcription, DNA-templated|RNA export from nucleus|transcription-dependent tethering of RNA polymerase II gene DNA at nuclear periphery	ko03013	RNA transport		flavonol synthase activity	molecular_function	2	932	7	33177	0.000710639	0.00530491	10.1708	Lj0g3v0108509.1; Lj4g3v2512830.1		GO:0045861	negative regulation of proteolysis	biological_process	1	683	3	33177	0.00125222	0.0080192	16.1918	Lj1g3v0051020.1
Lj0g3v0053799.1	12.6973	25.3945	0	0	#NAME?	0.0241316	0.370019	Down	0.33702	1.14668	0	0	protein_coding	NODE_77500_length_2052_cov_11.909357.path3	GO:0009570,GO:0005524	chloroplast stroma|ATP binding				regulation of mRNA polyadenylation	biological_process	2	932	7	33177	0.000710639	0.00530491	10.1708	Lj3g3v0613700.1; Lj1g3v2883830.2		GO:0051787	misfolded protein binding	molecular_function	1	683	3	33177	0.00125222	0.0080192	16.1918	Lj1g3v0051020.1
Lj0g3v0054369.1	404.715	121.684	687.747	5.65191	2.49874	2.04928e-07	1.44725e-05	Up	2.7445	16.2336	55.2538	51.0064	protein_coding	CUFF.2423	GO:0016021,GO:0005886	integral component of membrane|plasma membrane				BRCA1-BARD1 complex	cellular_component	2	932	7	33177	0.000710639	0.00530491	10.1708	Lj2g3v0535750.1; Lj0g3v0244289.1		GO:0032511	late endosome to vacuole transport via multivesicular body sorting pathway	biological_process	1	683	3	33177	0.00125222	0.0080192	16.1918	Lj1g3v3231370.4
Lj0g3v0055269.1	156.897	87.8986	225.895	2.56995	1.36174	0.0324503	0.454555	Up	8.69188	4.21138	20.0539	13.2723	protein_coding	NODE_58497_length_783_cov_81.735634.path1						protein-DNA complex assembly	biological_process	2	932	7	33177	0.000710639	0.00530491	10.1708	Lj2g3v0535750.1; Lj0g3v0244289.1		GO:0072684	mitochondrial tRNA 3'-trailer cleavage, endonucleolytic	biological_process	1	683	3	33177	0.00125222	0.0080192	16.1918	Lj3g3v0260490.1
Lj0g3v0056089.1	197.254	0.484047	394.023	814.019	9.66892	2.68059e-21	9.31987e-19	Up	0.00162328	0.0201913	7.70067	9.75966	protein_coding	CUFF.2469						actin filament polymerization	biological_process	2	932	7	33177	0.000710639	0.00530491	10.1708	Lj0g3v0108189.1; Lj0g3v0286779.2		GO:0047538	2-carboxy-D-arabinitol-1-phosphatase activity	molecular_function	1	683	3	33177	0.00125222	0.0080192	16.1918	Lj3g3v1132610.1
Lj0g3v0056099.1	118.382	16.0296	220.734	13.7704	3.7835	2.40497e-06	0.000138619	Up	0.0254707	0.295718	2.64464	1.83442								2-hydroxyisoflavanone dehydratase activity	molecular_function	2	932	7	33177	0.000710639	0.00530491	10.1708	Lj5g3v2057460.1; Lj5g3v2057510.1		GO:0034511	U3 snoRNA binding	molecular_function	1	683	3	33177	0.00125222	0.0080192	16.1918	Lj1g3v4831840.2
Lj0g3v0056359.1	186.833	309.078	64.5883	0.208971	-2.25863	0.00159364	0.0440326	Down	21.6251	33.2652	11.2446	0.000451043	protein_coding	NODE_31438_length_654_cov_175.188080.path1	GO:0005634,GO:0009734,GO:0006355,GO:0006351	nucleus|auxin-activated signaling pathway|regulation of transcription, DNA-templated|transcription, DNA-templated	ko04075	Plant hormone signal transduction		isoflavonoid metabolic process	biological_process	2	932	7	33177	0.000710639	0.00530491	10.1708	Lj5g3v2057460.1; Lj5g3v2057510.1		GO:0032578	aleurone grain membrane	cellular_component	1	683	3	33177	0.00125222	0.0080192	16.1918	Lj0g3v0319039.1
Lj0g3v0057239.2	197.283	319.602	74.9642	0.234554	-2.092	0.000471682	0.0156203	Down	14.4481	12.6555	2.83048	3.54636								all-trans-beta-apo-10'-carotenal cleavage oxygenase activity	molecular_function	1	932	2	33177	0.000788323	0.00530491	17.7988	Lj1g3v2068760.1		GO:0031510	SUMO activating enzyme complex	cellular_component	1	683	3	33177	0.00125222	0.0080192	16.1918	Lj3g3v1917680.2
Lj0g3v0057239.3	307.745	461.658	153.832	0.333217	-1.58547	0.00144328	0.04056	Down	19.0668	19.6062	8.01783	4.8167	protein_coding	CUFF.2505	GO:0005618,GO:0009505,GO:0004252	cell wall|plant-type cell wall|serine-type endopeptidase activity				protein serine/threonine phosphatase inhibitor activity	molecular_function	1	932	2	33177	0.000788323	0.00530491	17.7988	Lj6g3v1707370.1		GO:0031023	microtubule organizing center organization	biological_process	1	683	3	33177	0.00125222	0.0080192	16.1918	Lj4g3v2289100.1
Lj0g3v0057329.2	109.76	166.558	52.961	0.317972	-1.65303	0.026193	0.391366	Down	2.91601	3.30751	0.98537	1.00163	protein_coding	CUFF.2508	GO:0005634,GO:0017053,GO:0003677,GO:0007049,GO:0006351	nucleus|transcriptional repressor complex|DNA binding|cell cycle|transcription, DNA-templated				negative regulation of protein dephosphorylation	biological_process	1	932	2	33177	0.000788323	0.00530491	17.7988	Lj6g3v1707370.1		GO:0016209	antioxidant activity	molecular_function	1	683	3	33177	0.00125222	0.0080192	16.1918	Lj4g3v0720730.2
Lj0g3v0057359.1	321.685	452.161	191.209	0.422878	-1.24168	0.010809	0.208633	Down	13.3297	15.8548	6.68241	5.63714								(S)-norcoclaurine synthase activity	molecular_function	1	932	2	33177	0.000788323	0.00530491	17.7988	Lj3g3v3639520.1		GO:0009871	jasmonic acid and ethylene-dependent systemic resistance, ethylene mediated signaling pathway	biological_process	1	683	3	33177	0.00125222	0.0080192	16.1918	Lj3g3v2575900.1
Lj0g3v0057359.2	237.344	338.81	135.878	0.401043	-1.31817	0.0407941	0.527813	Down	14.6623	24.4318	4.13303	11.6954	protein_coding	CUFF.2511	GO:0005634,GO:0031515,GO:0030488	nucleus|tRNA (m1A) methyltransferase complex|tRNA methylation				cytidine deaminase activity	molecular_function	1	932	2	33177	0.000788323	0.00530491	17.7988	Lj4g3v3015270.1		GO:0032432	actin filament bundle	cellular_component	1	683	3	33177	0.00125222	0.0080192	16.1918	Lj0g3v0087769.1
Lj0g3v0057499.1	14.4525	0	28.9051	Inf	Inf	0.0138992	0.251289	Up	1.3929e-06	3.74586e-08	0.408427	0.761504	repeat	CUFF.2522	GO:0005634,GO:0004519,GO:0003676,GO:0008233,GO:0003964,GO:0015074,GO:0006313	nucleus|endonuclease activity|nucleic acid binding|peptidase activity|RNA-directed DNA polymerase activity|DNA integration|transposition, DNA-mediated				cytidine catabolic process	biological_process	1	932	2	33177	0.000788323	0.00530491	17.7988	Lj4g3v3015270.1		GO:0051639	actin filament network formation	biological_process	1	683	3	33177	0.00125222	0.0080192	16.1918	Lj0g3v0087769.1
Lj0g3v0058579.1	16.8794	0	33.7588	Inf	Inf	0.0066923	0.145133	Up	0	0	2.69805	2.32847	protein_coding	CUFF.2605						cytidine deamination	biological_process	1	932	2	33177	0.000788323	0.00530491	17.7988	Lj4g3v3015270.1		GO:0051764	actin crosslink formation	biological_process	1	683	3	33177	0.00125222	0.0080192	16.1918	Lj0g3v0087769.1
Lj0g3v0058719.1	165.884	301.185	30.5825	0.10154	-3.29988	8.87027e-07	5.61383e-05	Down	10.5381	13.7069	1.64266	0.801168	protein_coding	CUFF.2581						deoxycytidine deaminase activity	molecular_function	1	932	2	33177	0.000788323	0.00530491	17.7988	Lj4g3v3015270.1		GO:0016068	type I hypersensitivity	biological_process	1	683	3	33177	0.00125222	0.0080192	16.1918	Lj3g3v1788830.1
Lj0g3v0058719.2	102.254	159.038	45.4711	0.285914	-1.80635	0.0225386	0.353819	Down	11.3987	10.1086	0.0700424	6.22985								glycolipid translocation	biological_process	1	932	2	33177	0.000788323	0.00530491	17.7988	Lj0g3v0209809.2		GO:0051562	negative regulation of mitochondrial calcium ion concentration	biological_process	1	683	3	33177	0.00125222	0.0080192	16.1918	Lj0g3v0064099.1
Lj0g3v0059479.1	17.0796	33.6808	0.478281	0.0142004	-6.13793	0.0162569	0.28064	Down	2.11769	1.37688	0.0102396	0.068281	repeat	NODE_48855_length_1132_cov_19.145760.path5						C-22 sterol desaturase activity	molecular_function	1	932	2	33177	0.000788323	0.00530491	17.7988	Lj6g3v1934010.1		GO:0004623	phospholipase A2 activity	molecular_function	1	683	3	33177	0.00125222	0.0080192	16.1918	Lj4g3v3015210.1
Lj0g3v0059869.1	148.486	242.952	54.0205	0.222351	-2.16909	0.00118708	0.03429	Down	6.28424	4.59902	1.24496	1.19116	protein_coding	CUFF.2651						D-galacturonate metabolic process	biological_process	1	932	2	33177	0.000788323	0.00530491	17.7988	Lj4g3v3015190.1		GO:0050482	arachidonic acid secretion	biological_process	1	683	3	33177	0.00125222	0.0080192	16.1918	Lj4g3v3015210.1
Lj0g3v0059909.1	224.062	347.844	100.281	0.288293	-1.79439	0.00150371	0.0419754	Down	6.29564	7.2455	1.55459	2.36824	protein_coding	CUFF.2654						galacturonokinase activity	molecular_function	1	932	2	33177	0.000788323	0.00530491	17.7988	Lj4g3v3015190.1		GO:0016277	[myelin basic protein]-arginine N-methyltransferase activity	molecular_function	1	683	3	33177	0.00125222	0.0080192	16.1918	Lj0g3v0266829.1
Lj0g3v0059919.2	580.498	312.287	848.71	2.71772	1.4424	0.000527523	0.0172193	Up	12.6058	9.01062	29.4781	29.4853	protein_coding	CUFF.2655	GO:0005789,GO:0005524,GO:0004674,GO:0004712,GO:0004871,GO:0071281,GO:0009873,GO:0009686,GO:0010105,GO:0046777,GO:2000069,GO:2000035,GO:0048510,GO:0009723,GO:0009750,GO:0001666,GO:0009744,GO:0010182	endoplasmic reticulum membrane|ATP binding|protein serine/threonine kinase activity|protein serine/threonine/tyrosine kinase activity|signal transducer activity|cellular response to iron ion|ethylene-activated signaling pathway|gibberellin biosynthetic process|negative regulation of ethylene-activated signaling pathway|protein autophosphorylation|regulation of post-embryonic root development|regu…				cellular response to UV	biological_process	1	932	2	33177	0.000788323	0.00530491	17.7988	Lj0g3v0341759.1		GO:0019919	peptidyl-arginine methylation, to asymmetrical-dimethyl arginine	biological_process	1	683	3	33177	0.00125222	0.0080192	16.1918	Lj0g3v0266829.1
Lj0g3v0060179.2	68.0679	0	136.136	Inf	Inf	1.28405e-05	0.000625736	Up	0.00182225	0.0174654	8.07977	3.34797	protein_coding	CUFF.2702	GO:0005783,GO:0005794,GO:0030176,GO:0016020,GO:0005886,GO:0005774,GO:0005096,GO:0051020,GO:0005090,GO:0006888,GO:0009306,GO:0003400	endoplasmic reticulum|Golgi apparatus|integral component of endoplasmic reticulum membrane|membrane|plasma membrane|vacuolar membrane|GTPase activator activity|GTPase binding|Sar guanyl-nucleotide exchange factor activity|ER to Golgi vesicle-mediated transport|protein secretion|regulation of COPII vesicle coating	ko04141	Protein processing in endoplasmic reticulum		enoyl-[acyl-carrier-protein] reductase (NADH) activity	molecular_function	1	932	2	33177	0.000788323	0.00530491	17.7988	Lj0g3v0249039.2		GO:0035241	protein-arginine omega-N monomethyltransferase activity	molecular_function	1	683	3	33177	0.00125222	0.0080192	16.1918	Lj0g3v0266829.1
Lj0g3v0060189.1	36.4716	72.9432	0	0	#NAME?	0.0195639	0.319611	Down	3.49181	25.3067	1.73427e-10	6.49082e-08	NULL	NODE_69334_length_264_cov_142.943176.path1						fatty acid synthase complex	cellular_component	1	932	2	33177	0.000788323	0.00530491	17.7988	Lj0g3v0249039.2		GO:0004140	dephospho-CoA kinase activity	molecular_function	1	683	3	33177	0.00125222	0.0080192	16.1918	Lj0g3v0269119.1
Lj0g3v0061329.1	125.755	236.303	15.2066	0.0643519	-3.95787	3.90783e-07	2.63623e-05	Down	11.0201	11.0891	1.1927	0.237584								beta-gentiobiose beta-glucosidase activity	molecular_function	1	932	2	33177	0.000788323	0.00530491	17.7988	Lj2g3v0689040.1		GO:0030410	nicotianamine synthase activity	molecular_function	1	683	3	33177	0.00125222	0.0080192	16.1918	Lj3g3v1048990.1
Lj0g3v0061329.2	35.8731	70.2085	1.53782	0.0219036	-5.51269	0.000479865	0.0158411	Down	1.42997	2.4345	0.078862	0.0046862								phosphatidylinositol diacylglycerol-lyase activity	molecular_function	1	932	2	33177	0.000788323	0.00530491	17.7988	Lj1g3v3343840.2		GO:0030418	nicotianamine biosynthetic process	biological_process	1	683	3	33177	0.00125222	0.0080192	16.1918	Lj3g3v1048990.1
Lj0g3v0061329.3	50.2146	100.429	0	0	#NAME?	1.90458e-05	0.000899049	Down	4.09681	1.72357	9.81477e-22	2.99958e-20	NULL	CUFF.2748						protein K11-linked deubiquitination	biological_process	1	932	2	33177	0.000788323	0.00530491	17.7988	Lj2g3v3163950.3		GO:0006409	tRNA export from nucleus	biological_process	1	683	3	33177	0.00125222	0.0080192	16.1918	Lj0g3v0159299.1
Lj0g3v0061819.1	167.155	334.309	0	0	#NAME?	1.1137e-19	3.14609e-17	Down	13.2036	14.0329	0	0	repeat	CUFF.2765	GO:0005634,GO:0046872,GO:0000977,GO:0003700,GO:0009791,GO:0006357,GO:0006351	nucleus|metal ion binding|RNA polymerase II regulatory region sequence-specific DNA binding|transcription factor activity, sequence-specific DNA binding|post-embryonic development|regulation of transcription from RNA polymerase II promoter|transcription, DNA-templated				nitrite reductase complex [NAD(P)H]	cellular_component	1	932	2	33177	0.000788323	0.00530491	17.7988	Lj3g3v1556590.1		GO:0004775	succinate-CoA ligase (ADP-forming) activity	molecular_function	1	683	3	33177	0.00125222	0.0080192	16.1918	Lj1g3v0395830.1
Lj0g3v0061839.1	79.1321	15.8443	142.42	8.98871	3.16811	0.000590175	0.0189632	Up	2.69998	1.77382	25.1036	14.6297	NULL	CUFF.2767						nucleobase-containing compound transmembrane transporter activity	molecular_function	1	932	2	33177	0.000788323	0.00530491	17.7988	Lj1g3v5062370.3		GO:0009961	response to 1-aminocyclopropane-1-carboxylic acid	biological_process	1	683	3	33177	0.00125222	0.0080192	16.1918	Lj1g3v2823880.1
Lj0g3v0062099.1	14.3081	28.6163	0	0	#NAME?	0.0148321	0.26204	Down	0.996676	0.985034	0	5.46365e-26	repeat	CUFF.2792						tRNA re-export from nucleus	biological_process	1	932	2	33177	0.000788323	0.00530491	17.7988	Lj1g3v5062370.3		GO:0003689	DNA clamp loader activity	molecular_function	1	683	3	33177	0.00125222	0.0080192	16.1918	Lj6g3v0143860.1
Lj0g3v0062389.1	77.5817	126.082	29.0812	0.230653	-2.1162	0.0145472	0.258543	Down	4.891	5.8895	2.3039	0.164741	protein_coding	NODE_74836_length_1395_cov_22.472401.path1	GO:0000781,GO:0005634,GO:0030915,GO:0016874,GO:0046872,GO:0004842,GO:0006310,GO:0006281,GO:2001022	chromosome, telomeric region|nucleus|Smc5-Smc6 complex|ligase activity|metal ion binding|ubiquitin-protein transferase activity|DNA recombination|DNA repair|positive regulation of response to DNA damage stimulus				phosphoribosyl-AMP cyclohydrolase activity	molecular_function	1	932	2	33177	0.000788323	0.00530491	17.7988	Lj1g3v3918060.2		GO:0004335	galactokinase activity	molecular_function	1	683	3	33177	0.00125222	0.0080192	16.1918	Lj0g3v0322079.1
Lj0g3v0062459.2	198.086	0	396.172	Inf	Inf	1.53825e-22	5.9594e-20	Up	0	0	28.393	40.5608	NULL	CUFF.2813						phosphoribosyl-ATP diphosphatase activity	molecular_function	1	932	2	33177	0.000788323	0.00530491	17.7988	Lj1g3v3918060.2		GO:0032587	ruffle membrane	cellular_component	1	683	3	33177	0.00125222	0.0080192	16.1918	Lj6g3v1968120.2
Lj0g3v0062719.1	39.3763	76.2239	2.5287	0.0331747	-4.91377	0.000646373	0.0204898	Down	4.26368	2.99048	0.200095	0.0621915	protein_coding	CUFF.2818						diaminopimelate decarboxylase activity	molecular_function	1	932	2	33177	0.000788323	0.00530491	17.7988	Lj1g3v4580610.3		GO:0051666	actin cortical patch localization	biological_process	1	683	3	33177	0.00125222	0.0080192	16.1918	Lj6g3v1968120.2
Lj0g3v0062829.2	152	303.487	0.512606	0.00168905	-9.20957	0.000320967	0.0112823	Down	32.0934	9.77786	0.0424052	0.0022552	protein_coding	CUFF.2830	GO:0031225,GO:0005886,GO:0008289,GO:0006869	anchored component of membrane|plasma membrane|lipid binding|lipid transport				intrinsic component of mitochondrial inner membrane	cellular_component	1	932	2	33177	0.000788323	0.00530491	17.7988	Lj4g3v0447890.1		GO:0033955	mitochondrial DNA inheritance	biological_process	1	683	3	33177	0.00125222	0.0080192	16.1918	Lj0g3v0208229.1
Lj0g3v0062929.1	46.9007	86.5585	7.24287	0.083676	-3.57904	0.0135925	0.247107	Down	4.93921	1.93882	0.0921638	0.525629	protein_coding	CUFF.2838						methylammonium transport	biological_process	1	932	2	33177	0.000788323	0.00530491	17.7988	Lj5g3v1314550.1		GO:0005337	nucleoside transmembrane transporter activity	molecular_function	2	683	11	33177	0.00126687	0.0080192	8.83189	Lj4g3v1880720.1; Lj3g3v2767190.1
Lj0g3v0063379.1	33.9763	63.989	3.96355	0.061941	-4.01296	0.0191274	0.314373	Down	4.44438	14.2261	0.573409	0.618717	NULL	CUFF.2876						arsenate reductase activity	molecular_function	1	932	2	33177	0.000788323	0.00530491	17.7988	Lj6g3v1966990.1		GO:0031490	chromatin DNA binding	molecular_function	2	683	11	33177	0.00126687	0.0080192	8.83189	Lj3g3v2708760.2; Lj6g3v1860520.2
Lj0g3v0063599.1	26.9509	53.9018	0	0	#NAME?	0.00675462	0.146192	Down	11.4081	2.75219	1.56419e-57	9.98388e-20	NULL	CUFF.2898						detoxification of arsenic-containing substance	biological_process	1	932	2	33177	0.000788323	0.00530491	17.7988	Lj6g3v1966990.1		GO:0006873	cellular ion homeostasis	biological_process	2	683	11	33177	0.00126687	0.0080192	8.83189	Lj0g3v0118819.1; Lj0g3v0185029.1
Lj0g3v0063649.1	30.5113	59.4847	1.53782	0.0258523	-5.27356	0.00178142	0.0483346	Down	4.73197	6.92804	0.252045	0	protein_coding	CUFF.2900	GO:0005737,GO:0034004,GO:0052577,GO:0000287,GO:0016114	cytoplasm|germacradienol synthase activity|germacrene-D synthase activity|magnesium ion binding|terpenoid biosynthetic process				nucleobase transmembrane transporter activity	molecular_function	1	932	2	33177	0.000788323	0.00530491	17.7988	Lj0g3v0159759.1		GO:0080046	quercetin 4'-O-glucosyltransferase activity	molecular_function	2	683	11	33177	0.00126687	0.0080192	8.83189	Lj0g3v0109409.1; Lj0g3v0095449.1
Lj0g3v0063949.1	472.443	630.99	313.896	0.497466	-1.00733	0.0216325	0.343573	Down	13.7501	14.9711	5.84805	8.50508	protein_coding	CUFF.2925	GO:0005730,GO:0004521,GO:0003723,GO:0000480	nucleolus|endoribonuclease activity|RNA binding|endonucleolytic cleavage in 5'-ETS of tricistronic rRNA transcript (SSU-rRNA, 5.8S rRNA, LSU-rRNA)	ko03008	Ribosome biogenesis in eukaryotes		protein-cysteine S-acyltransferase activity	molecular_function	1	932	2	33177	0.000788323	0.00530491	17.7988	Lj4g3v1303750.3		GO:0003994	aconitate hydratase activity	molecular_function	2	683	11	33177	0.00126687	0.0080192	8.83189	Lj0g3v0293219.1; Lj0g3v0293229.1
Lj0g3v0063969.1	40.8209	81.6418	0	0	#NAME?	5.35176e-06	0.00028711	Down	4.35384	3.20032	0	0	protein_coding	CUFF.2927						RNA polymerase II complex import to nucleus	biological_process	1	932	2	33177	0.000788323	0.00530491	17.7988	Lj1g3v1732320.5		GO:0008312	7S RNA binding	molecular_function	2	683	11	33177	0.00126687	0.0080192	8.83189	Lj3g3v0044270.1; Lj1g3v4717430.1
Lj0g3v0063979.1	101.496	202.993	0	0	#NAME?	4.33803e-13	6.96113e-11	Down	7.3295	10.9442	0	0	protein_coding	CUFF.2928						RNA polymerase III complex localization to nucleus	biological_process	1	932	2	33177	0.000788323	0.00530491	17.7988	Lj1g3v1732320.5		GO:0080142	regulation of salicylic acid biosynthetic process	biological_process	2	683	11	33177	0.00126687	0.0080192	8.83189	Lj1g3v4083120.1; Lj1g3v4777370.2
Lj0g3v0064099.1	297.583	595.166	0	0	#NAME?	1.99932e-30	1.57158e-27	Down	30.9302	39.0566	0	0	protein_coding	CUFF.2938	GO:0005743,GO:0005758,GO:0005739,GO:0005509,GO:0006816,GO:0051562	mitochondrial inner membrane|mitochondrial intermembrane space|mitochondrion|calcium ion binding|calcium ion transport|negative regulation of mitochondrial calcium ion concentration				single organismal cell-cell adhesion	biological_process	1	932	2	33177	0.000788323	0.00530491	17.7988	Lj4g3v2151410.2		GO:0033619	membrane protein proteolysis	biological_process	2	683	11	33177	0.00126687	0.0080192	8.83189	Lj6g3v0217220.1; Lj3g3v1619370.1
Lj0g3v0064099.2	52.1501	104.3	0	0	#NAME?	2.11059e-07	1.48475e-05	Down	7.74336	6.27637	0	0								pyridine nucleotide biosynthetic process	biological_process	1	932	2	33177	0.000788323	0.00530491	17.7988	Lj0g3v0258159.1		GO:0071458	integral component of cytoplasmic side of endoplasmic reticulum membrane	cellular_component	2	683	11	33177	0.00126687	0.0080192	8.83189	Lj6g3v0217220.1; Lj3g3v1619370.1
Lj0g3v0064099.3	40.0381	80.0761	0	0	#NAME?	6.54995e-06	0.00034558	Down	4.15861	6.58566	0	0								dipeptidase activity	molecular_function	1	932	2	33177	0.000788323	0.00530491	17.7988	Lj0g3v0247359.1		GO:0017056	structural constituent of nuclear pore	molecular_function	3	683	24	33177	0.00136299	0.00854097	6.07193	Lj0g3v0050449.1; Lj0g3v0050439.1; Lj2g3v3337530.1
Lj0g3v0064119.1	88.1313	142.261	34.0013	0.239006	-2.06488	0.0115537	0.219107	Down	1.08493	1.37977	0.497835	0.087008								regulation of superoxide anion generation	biological_process	1	932	2	33177	0.000788323	0.00530491	17.7988	Lj0g3v0277319.1		GO:0006879	cellular iron ion homeostasis	biological_process	3	683	24	33177	0.00136299	0.00854097	6.07193	Lj3g3v1378250.1; Lj2g3v2806680.1; Lj1g3v2373520.1
Lj0g3v0064139.1	536.566	811.889	261.242	0.32177	-1.6359	0.000148361	0.00569889	Down	42.7104	38.44	9.98616	16.2936	protein_coding	CUFF.2945						quinate O-hydroxycinnamoyltransferase activity	molecular_function	1	932	2	33177	0.000788323	0.00530491	17.7988	Lj0g3v0154059.1		GO:0003684	damaged DNA binding	molecular_function	5	683	60	33177	0.00145155	0.00905043	4.04795	Lj1g3v3642260.3; Lj5g3v1616850.3; Lj5g3v0747060.2; Lj0g3v0327899.1; Lj0g3v0129619.2
Lj0g3v0064739.1	48.4593	13.684	83.2345	6.0826	2.60469	0.0216958	0.343975	Up	1.24576	3.6954	15.2125	14.6731	NULL	CUFF.2987						acetoacetyl-CoA reductase activity	molecular_function	1	932	2	33177	0.000788323	0.00530491	17.7988	Lj0g3v0295429.1		GO:0009266	response to temperature stimulus	biological_process	4	683	41	33177	0.00147952	0.0091335	4.73906	Lj0g3v0307759.1; Lj0g3v0295009.1; Lj0g3v0226889.1; Lj0g3v0261509.1
Lj0g3v0065089.1	185.885	34.014	337.755	9.92989	3.31178	3.43961e-07	2.33489e-05	Up	0.21743	1.94004	10.6803	10.5861	protein_coding	CUFF.3012	GO:0016021,GO:0102336,GO:0102337,GO:0102338,GO:0006633,GO:0009409,GO:0009416	integral component of membrane|3-oxo-arachidoyl-CoA synthase activity|3-oxo-cerotoyl-CoA synthase activity|3-oxo-lignoceronyl-CoA synthase activity|fatty acid biosynthetic process|response to cold|response to light stimulus	ko00062	Fatty acid elongation		3-oxo-arachidoyl-CoA reductase activity	molecular_function	1	932	2	33177	0.000788323	0.00530491	17.7988	Lj0g3v0295429.1		GO:0000162	tryptophan biosynthetic process	biological_process	4	683	41	33177	0.00147952	0.0091335	4.73906	Lj5g3v2258610.3; Lj1g3v0969950.4; Lj3g3v2780540.1; Lj1g3v5021010.1
Lj0g3v0065529.1	92.5243	145.651	39.3975	0.270492	-1.88634	0.0190629	0.313599	Down	12.8734	11.9399	4.03059	2.66236	NULL	CUFF.3043						3-oxo-behenoyl-CoA reductase activity	molecular_function	1	932	2	33177	0.000788323	0.00530491	17.7988	Lj0g3v0295429.1		GO:0043531	ADP binding	molecular_function	16	683	364	33177	0.0016098	0.00973831	2.13518	Lj0g3v0248489.1; Lj0g3v0247409.3; Lj2g3v0582830.1; Lj4g3v3099550.3; Lj0g3v0074439.1; Lj3g3v2665420.1; Lj3g3v0740490.2; Lj0g3v0140739.1; Lj0g3v0247889.1; Lj2g3v0604110.2; Lj3g3v0744680.1; Lj0g3v0331339.3; Lj3g3v0323290.1; Lj0g3v0273259.2; Lj3g3v0359330.1; Lj3g3v2665430.1
Lj0g3v0065749.2	52.9781	105.956	0	0	#NAME?	1.65063e-07	1.18736e-05	Down	4.89158	5.51508	6.07726e-20	0								3-oxo-lignoceroyl-CoA reductase activity	molecular_function	1	932	2	33177	0.000788323	0.00530491	17.7988	Lj0g3v0295429.1		GO:0047893	flavonol 3-O-glucosyltransferase activity	molecular_function	2	683	12	33177	0.0016634	0.00973831	8.0959	Lj0g3v0109409.1; Lj0g3v0095449.1
Lj0g3v0066389.1	148.751	51.4815	246.021	4.77883	2.25666	0.00170807	0.0466476	Up	1.88373	0.35345	6.59583	4.18245								3-oxo-cerotoyl-CoA reductase activity	molecular_function	1	932	2	33177	0.000788323	0.00530491	17.7988	Lj0g3v0295429.1		GO:0102360	daphnetin 3-O-glucosyltransferase activity	molecular_function	2	683	12	33177	0.0016634	0.00973831	8.0959	Lj0g3v0109409.1; Lj0g3v0095449.1
Lj0g3v0066459.1	744.309	1.00544	1487.61	1479.56	10.531	2.10232e-51	7.6017e-48	Up	0.0464452	0	33.7821	37.7196	repeat	CUFF.3196						phosphatidylinositol 3-kinase regulatory subunit binding	molecular_function	1	932	2	33177	0.000788323	0.00530491	17.7988	Lj1g3v3556950.1		GO:0102425	myricetin 3-O-glucosyltransferase activity	molecular_function	2	683	12	33177	0.0016634	0.00973831	8.0959	Lj0g3v0109409.1; Lj0g3v0095449.1
Lj0g3v0066739.1	286.254	39.4147	533.093	13.5252	3.75758	3.41609e-11	4.25935e-09	Up	0.788006	0.890715	10.94	11.7928	protein_coding	CUFF.3157						glycine dehydrogenase (decarboxylating) activity	molecular_function	1	932	2	33177	0.000788323	0.00530491	17.7988	Lj5g3v0404800.1		GO:0004866	endopeptidase inhibitor activity	molecular_function	2	683	12	33177	0.0016634	0.00973831	8.0959	Lj2g3v0608550.1; Lj2g3v0604160.1
Lj0g3v0066849.1	10.6274	0	21.2548	Inf	Inf	0.0471819	0.578913	Up	0	0	4.15806	0.904891	NULL	NODE_37238_length_465_cov_298.511841.path1	GO:0005576,GO:0009740,GO:0009750,GO:0009749,GO:0080167,GO:0009744	extracellular region|gibberellic acid mediated signaling pathway|response to fructose|response to glucose|response to karrikin|response to sucrose				L-glutamate import across plasma membrane	biological_process	1	932	2	33177	0.000788323	0.00530491	17.7988	Lj5g3v0614810.2		GO:2000114	regulation of establishment of cell polarity	biological_process	2	683	12	33177	0.0016634	0.00973831	8.0959	Lj0g3v0213659.1; Lj0g3v0225339.1
Lj0g3v0068029.1	333.193	557.352	109.034	0.195629	-2.35381	2.5885e-06	0.000148096	Down	24.416	33.264	6.48771	4.75767								lysophosphatidic acid phosphatase activity	molecular_function	1	932	2	33177	0.000788323	0.00530491	17.7988	Lj0g3v0347759.1		GO:0000105	histidine biosynthetic process	biological_process	2	683	12	33177	0.0016634	0.00973831	8.0959	Lj1g3v0969950.4; Lj2g3v0911700.1
Lj0g3v0068489.1	1207.87	1704.84	710.894	0.416987	-1.26193	0.000472024	0.0156203	Down	63.2117	64.0377	23.2429	30.0005								L-phenylalanine:pyruvate aminotransferase activity	molecular_function	1	932	2	33177	0.000788323	0.00530491	17.7988	Lj2g3v1415390.1		GO:1902584	positive regulation of response to water deprivation	biological_process	2	683	12	33177	0.0016634	0.00973831	8.0959	Lj1g3v4083120.1; Lj1g3v4777370.2
Lj0g3v0068709.1	68.0239	136.048	0	0	#NAME?	0.000462045	0.0153368	Down	17.7201	5.39428	0	0	NULL	CUFF.3268	GO:0016021,GO:0005886,GO:0015293,GO:0006865,GO:0009734	integral component of membrane|plasma membrane|symporter activity|amino acid transport|auxin-activated signaling pathway	ko04075	Plant hormone signal transduction		hydroxymethylbilane synthase activity	molecular_function	1	932	2	33177	0.000788323	0.00530491	17.7988	Lj4g3v2313680.1		GO:1903338	regulation of cell wall organization or biogenesis	biological_process	2	683	12	33177	0.0016634	0.00973831	8.0959	Lj2g3v0780520.2; Lj0g3v0211939.1
Lj0g3v0068739.1	22.2705	43.5844	0.956563	0.0219474	-5.50981	0.00767166	0.161591	Down	1.8412	4.24207	1.23846e-14	0.130031	protein_coding	CUFF.3272						peptidyl-pyrromethane cofactor linkage	biological_process	1	932	2	33177	0.000788323	0.00530491	17.7988	Lj4g3v2313680.1		GO:0016711	flavonoid 3'-monooxygenase activity	molecular_function	2	683	12	33177	0.0016634	0.00973831	8.0959	Lj4g3v1316290.1; Lj3g3v2577140.1
Lj0g3v0068899.1	103.184	0	206.368	Inf	Inf	9.51356e-12	1.25853e-09	Up	0	0	30.7683	55.9181	NULL	CUFF.3286						positive regulation of posttranscriptional gene silencing	biological_process	1	932	2	33177	0.000788323	0.00530491	17.7988	Lj2g3v1069050.2		GO:0052692	raffinose alpha-galactosidase activity	molecular_function	2	683	12	33177	0.0016634	0.00973831	8.0959	Lj5g3v1235710.2; Lj1g3v0682860.1
Lj0g3v0069049.1	59.6987	24.0731	95.3243	3.95978	1.98542	0.0444083	0.55755	Up	1.49668	2.31413	4.71159	10.3128	NULL	CUFF.3298						response to boron-containing substance	biological_process	1	932	2	33177	0.000788323	0.00530491	17.7988	Lj5g3v1913870.1		GO:0000977	RNA polymerase II regulatory region sequence-specific DNA binding	molecular_function	9	683	158	33177	0.00167898	0.0097836	2.76695	Lj5g3v1412700.1; Lj5g3v0875880.1; Lj2g3v0463790.1; Lj3g3v3666580.1; Lj4g3v2628690.1; Lj5g3v2030790.2; Lj2g3v0473830.1; Lj0g3v0061819.1; Lj4g3v1736110.1
Lj0g3v0069629.2	328.238	483.417	173.06	0.357993	-1.482	0.00247667	0.0638146	Down	11.7667	18.5268	4.74234	6.09134	protein_coding	CUFF.3348	GO:0005634,GO:0003680,GO:0003700,GO:0045087,GO:0045824,GO:0006351,GO:0010228	nucleus|AT DNA binding|transcription factor activity, sequence-specific DNA binding|innate immune response|negative regulation of innate immune response|transcription, DNA-templated|vegetative to reproductive phase transition of meristem				positive regulation of protein kinase activity	biological_process	1	932	2	33177	0.000788323	0.00530491	17.7988	Lj5g3v1701510.2		GO:0003924	GTPase activity	molecular_function	13	683	273	33177	0.00171897	0.00997003	2.31311	Lj0g3v0117369.1; Lj0g3v0325649.1; Lj0g3v0152369.2; Lj4g3v0451300.2; Lj3g3v0044270.1; Lj1g3v4831840.2; Lj4g3v2618590.1; Lj3g3v0965540.1; Lj0g3v0278019.1; Lj3g3v0965840.2; Lj3g3v0948670.1; Lj1g3v4717430.1; Lj0g3v0330799.1
Lj0g3v0069779.1	56.1463	3.94707	108.345	27.4496	4.77871	6.39354e-05	0.00270617	Up	0.103849	0.104667	2.66103	3.67516	repeat	CUFF.3357						aromatic amino acid family biosynthetic process, prephenate pathway	biological_process	1	932	2	33177	0.000788323	0.00530491	17.7988	Lj6g3v0527170.1		GO:0009816	defense response to bacterium, incompatible interaction	biological_process	7	683	108	33177	0.00179466	0.0103609	3.14841	Lj1g3v0112890.1; Lj2g3v2986010.2; Lj1g3v4083120.1; Lj4g3v1330210.1; Lj3g3v0744680.1; Lj1g3v4777370.2; Lj0g3v0322089.1
Lj0g3v0070299.1	70.2444	0	140.489	Inf	Inf	0.000213113	0.00790616	Up	1.43197e-33	1.482e-33	13.5727	44.4461	NULL	CUFF.3402						aspartate-prephenate aminotransferase activity	molecular_function	1	932	2	33177	0.000788323	0.00530491	17.7988	Lj6g3v0527170.1		GO:0010189	vitamin E biosynthetic process	biological_process	4	683	43	33177	0.00183742	0.0105588	4.51864	Lj0g3v0307759.1; Lj0g3v0295009.1; Lj0g3v0226889.1; Lj0g3v0261509.1
Lj0g3v0070509.1	62.5184	8.04355	116.993	14.545	3.86245	0.00028349	0.0101424	Up	0.592393	6.1976e-18	4.57916	4.29435								glutamate-prephenate aminotransferase activity	molecular_function	1	932	2	33177	0.000788323	0.00530491	17.7988	Lj6g3v0527170.1		GO:0000993	RNA polymerase II core binding	molecular_function	3	683	26	33177	0.00185622	0.0105695	5.60485	Lj0g3v0241089.1; Lj0g3v0171359.1; Lj0g3v0241079.2
Lj0g3v0070509.2	43.9888	0.502722	87.4749	174.003	7.44297	1.03871e-05	0.000520197	Up	0.0271959	7.43521e-18	4.53655	2.5998								transcription from plastid promoter	biological_process	3	932	16	33177	0.000859663	0.00573239	6.67456	Lj4g3v0510040.3; Lj0g3v0256709.1; Lj1g3v1785420.1		GO:0019899	enzyme binding	molecular_function	3	683	26	33177	0.00185622	0.0105695	5.60485	Lj0g3v0126339.2; Lj1g3v0051020.1; Lj4g3v3113820.3
Lj0g3v0070509.3	15.49	0.502722	30.4772	60.6245	5.92183	0.0245536	0.374437	Up	0.02793	7.57001e-18	0.999112	1.54168	repeat	CUFF.3423	GO:0005739,GO:0005634,GO:0005524,GO:0003677,GO:0003678,GO:0006310,GO:0006281,GO:0000723	mitochondrion|nucleus|ATP binding|DNA binding|DNA helicase activity|DNA recombination|DNA repair|telomere maintenance				molybdenum ion binding	molecular_function	3	932	16	33177	0.000859663	0.00573239	6.67456	Lj0g3v0169799.1; Lj0g3v0006719.1; Lj2g3v2926350.3		GO:0006281	DNA repair	biological_process	17	683	405	33177	0.00205182	0.0113667	2.03897	Lj1g3v3643300.2; Lj1g3v3642260.3; Lj0g3v0086399.2; Lj5g3v1616850.3; Lj5g3v0747060.2; Lj0g3v0078319.3; Lj0g3v0327899.1; Lj1g3v3643280.1; Lj0g3v0129619.2; Lj0g3v0062389.1; Lj2g3v2905090.2; Lj0g3v0290679.2; Lj0g3v0094279.1; Lj1g3v3643310.1; Lj4g3v0472980.4; Lj0g3v0208229.1; Lj0g3v0257079.3
Lj0g3v0070679.2	16.7444	0	33.4887	Inf	Inf	0.0290459	0.420553	Up	1.01618e-11	0.000243476	4.50574	0.748853								response to nematode	biological_process	10	932	126	33177	0.00087695	0.0058212	2.82521	Lj2g3v1337620.1; Lj0g3v0307359.1; Lj3g3v2576360.1; Lj5g3v1314550.1; Lj4g3v1156590.1; Lj3g3v2574480.1; Lj5g3v1208320.2; Lj5g3v1914130.1; Lj0g3v0218349.1; Lj5g3v2288960.1		GO:0009088	threonine biosynthetic process	biological_process	2	683	13	33177	0.00212949	0.0113667	7.47314	Lj6g3v1038800.2; Lj0g3v0040279.1
Lj0g3v0070749.1	72.1881	29.8817	114.494	3.83159	1.93794	0.0324994	0.455008	Up	0.981505	2.22444	4.83115	7.54239	protein_coding	CUFF.3438	GO:0004857	enzyme inhibitor activity				wax biosynthetic process	biological_process	6	932	56	33177	0.000944605	0.00624205	3.81403	Lj3g3v2995730.1; Lj3g3v1147060.1; Lj1g3v5060470.1; Lj3g3v2995750.1; Lj1g3v2964830.1; Lj2g3v1069050.2		GO:0033588	Elongator holoenzyme complex	cellular_component	2	683	13	33177	0.00212949	0.0113667	7.47314	Lj0g3v0171359.1; Lj0g3v0182029.1
Lj0g3v0070799.2	60.5594	110.015	11.1034	0.100926	-3.30863	0.001806	0.0489036	Down	18.706	18.7744	0.477693	3.30962	NULL	CUFF.3449	GO:0033987,GO:0052689,GO:0009813,GO:0009717,GO:0046287	2-hydroxyisoflavanone dehydratase activity|carboxylic ester hydrolase activity|flavonoid biosynthetic process|isoflavonoid biosynthetic process|isoflavonoid metabolic process				endoplasmic reticulum unfolded protein response	biological_process	4	932	28	33177	0.000993653	0.00653672	5.08538	Lj2g3v3163950.3; Lj6g3v2274300.3; Lj6g3v2274310.1; Lj0g3v0202479.1		GO:0005786	signal recognition particle, endoplasmic reticulum targeting	cellular_component	2	683	13	33177	0.00212949	0.0113667	7.47314	Lj3g3v0044270.1; Lj1g3v4717430.1
Lj0g3v0071249.1	105.801	24.0918	187.511	7.7832	2.96036	0.000207352	0.00771884	Up	0.713326	1.03222	5.6091	8.02052	NULL	CUFF.3488						oxidoreductase activity, oxidizing metal ions	molecular_function	5	932	42	33177	0.00106969	0.00700555	4.23781	Lj1g3v4139440.1; Lj2g3v2833010.1; Lj0g3v0078649.2; Lj0g3v0285709.1; Lj0g3v0351459.1		GO:0072686	mitotic spindle	cellular_component	2	683	13	33177	0.00212949	0.0113667	7.47314	Lj0g3v0213659.1; Lj0g3v0225339.1
Lj0g3v0071599.1	30.1338	60.2676	0	0	#NAME?	0.000122278	0.00481867	Down	14.2761	12.5364	0	0	NULL	CUFF.3507						regulation of leaf morphogenesis	biological_process	3	932	17	33177	0.00109931	0.00700934	6.28194	Lj0g3v0286829.4; Lj0g3v0076359.1; Lj2g3v0065000.1		GO:0080092	regulation of pollen tube growth	biological_process	3	683	27	33177	0.00214391	0.0113667	5.39727	Lj4g3v3017400.1; Lj0g3v0090569.1; Lj0g3v0015369.2
Lj0g3v0071839.1	114.321	23.737	204.905	8.63233	3.10975	7.1901e-05	0.0030114	Up	0.0342032	1.47719	5.88611	6.93892	protein_coding	CUFF.3526	GO:0005783,GO:0005789,GO:0016021,GO:0020037,GO:0005506,GO:0004497,GO:0016705,GO:0071555,GO:0010345,GO:0042761	endoplasmic reticulum|endoplasmic reticulum membrane|integral component of membrane|heme binding|iron ion binding|monooxygenase activity|oxidoreductase activity, acting on paired donors, with incorporation or reduction of molecular oxygen|cell wall organization|suberin biosynthetic process|very long-chain fatty acid biosynthetic process	ko00073	Cutin, suberine and wax biosynthesis		regulation of meristem structural organization	biological_process	3	932	17	33177	0.00109931	0.00700934	6.28194	Lj2g3v0535750.1; Lj0g3v0244289.1; Lj1g3v1786360.1		GO:0005487	nucleocytoplasmic transporter activity	molecular_function	3	683	27	33177	0.00214391	0.0113667	5.39727	Lj0g3v0050449.1; Lj0g3v0050439.1; Lj2g3v3337530.1
Lj0g3v0071979.1	17.1852	34.3703	0	0	#NAME?	0.00620359	0.13661	Down	4.17995	1.38115	0	0	repeat	CUFF.3538						beta-glucuronidase activity	molecular_function	2	932	8	33177	0.00111328	0.00700934	8.89941	Lj4g3v1683270.2; Lj4g3v1946680.2		GO:0005875	microtubule associated complex	cellular_component	3	683	27	33177	0.00214391	0.0113667	5.39727	Lj1g3v1638630.1; Lj1g3v0051020.1; Lj4g3v2289100.1
Lj0g3v0072339.1	12.3533	24.7066	0	0	#NAME?	0.0272108	0.401267	Down	1.1335	0.955278	0	0	NULL	CUFF.3566						heparan sulfate proteoglycan catabolic process	biological_process	2	932	8	33177	0.00111328	0.00700934	8.89941	Lj4g3v1683270.2; Lj4g3v1946680.2		GO:0010181	FMN binding	molecular_function	5	683	66	33177	0.00237514	0.0113667	3.67995	Lj0g3v0331379.1; Lj0g3v0038729.2; Lj1g3v0115350.1; Lj0g3v0331359.1; Lj2g3v1034400.1
Lj0g3v0072519.2	63.5791	7.39143	119.767	16.2035	4.01823	0.000639836	0.0203126	Up	0.284226	0.299918	6.13204	2.97968	protein_coding	CUFF.3583						heparanase activity	molecular_function	2	932	8	33177	0.00111328	0.00700934	8.89941	Lj4g3v1683270.2; Lj4g3v1946680.2		GO:0009982	pseudouridine synthase activity	molecular_function	3	683	28	33177	0.00246093	0.0113667	5.20451	Lj0g3v0223199.3; Lj6g3v2193660.1; Lj5g3v1889480.3
Lj0g3v0072829.1	1167.22	624.158	1710.28	2.74015	1.45425	6.05791e-05	0.00257903	Up	13.4484	14.4624	35.7546	40.9083	protein_coding	CUFF.3609	GO:0005618,GO:0005576,GO:0004252,GO:0010102,GO:0009733	cell wall|extracellular region|serine-type endopeptidase activity|lateral root morphogenesis|response to auxin				heparan sulfate proteoglycan binding	molecular_function	2	932	8	33177	0.00111328	0.00700934	8.89941	Lj4g3v1683270.2; Lj4g3v1946680.2		GO:0040034	regulation of development, heterochronic	biological_process	1	683	4	33177	0.00247023	0.0113667	12.1439	Lj2g3v1277440.1
Lj0g3v0072949.1	111.945	39.2466	184.644	4.7047	2.2341	0.00308214	0.076683	Up	1.43641	2.6464	8.78425	10.425	NULL	CUFF.3616						L-ascorbate oxidase activity	molecular_function	2	932	8	33177	0.00111328	0.00700934	8.89941	Lj6g3v1028660.1; Lj2g3v2136010.1		GO:0006596	polyamine biosynthetic process	biological_process	1	683	4	33177	0.00247023	0.0113667	12.1439	Lj5g3v2046170.1
Lj0g3v0073209.1	167.94	100.484	235.396	2.34263	1.22813	0.0484254	0.587584	Up	4.53372	3.19896	11.4977	6.64542	protein_coding	CUFF.3639	GO:0016021,GO:0005886,GO:0009506,GO:0005524,GO:0004672	integral component of membrane|plasma membrane|plasmodesma|ATP binding|protein kinase activity				positive regulation of developmental vegetative growth	biological_process	2	932	8	33177	0.00111328	0.00700934	8.89941	Lj0g3v0076359.1; Lj2g3v0065000.1		GO:0034244	negative regulation of transcription elongation from RNA polymerase II promoter	biological_process	1	683	4	33177	0.00247023	0.0113667	12.1439	Lj5g3v0614300.1
Lj0g3v0073649.1	400.416	170.767	630.065	3.68962	1.88347	5.5028e-05	0.00238769	Up	9.40897	9.00918	33.621	34.4951	repeat	CUFF.3679	GO:0005886,GO:0016208,GO:0006950	plasma membrane|AMP binding|response to stress				ESCRT I complex	cellular_component	2	932	8	33177	0.00111328	0.00700934	8.89941	Lj0g3v0280389.1; Lj2g3v3088290.1		GO:1901537	positive regulation of DNA demethylation	biological_process	1	683	4	33177	0.00247023	0.0113667	12.1439	Lj0g3v0126339.2
Lj0g3v0073659.1	646.571	312.546	980.596	3.13745	1.64959	5.45639e-05	0.00237325	Up	33.9179	31.1168	99.7516	104.689	protein_coding	CUFF.3680						response to salicylic acid	biological_process	13	932	192	33177	0.00112487	0.00705204	2.41026	Lj4g3v0948880.2; Lj4g3v1682040.1; Lj0g3v0133589.1; Lj2g3v0286940.1; Lj0g3v0076359.1; Lj5g3v0681220.1; Lj2g3v2560080.1; Lj4g3v0300480.2; Lj2g3v0065000.1; Lj1g3v3053640.1; Lj0g3v0076609.2; Lj2g3v1277270.3; Lj2g3v1069050.2		GO:0000154	rRNA modification	biological_process	1	683	4	33177	0.00247023	0.0113667	12.1439	Lj2g3v0663770.3
Lj0g3v0073729.1	56.2291	1.95486	110.503	56.5274	5.82088	7.25325e-06	0.000375864	Up	0.0464387	0.135004	5.6378	4.17168	NULL	CUFF.3678						transposition	biological_process	4	932	29	33177	0.00117315	0.00732345	4.91002	Lj0g3v0346449.1; Lj0g3v0281349.2; Lj0g3v0281339.1; Lj0g3v0111879.1		GO:0071171	site-specific DNA replication termination at RTS1 barrier	biological_process	1	683	4	33177	0.00247023	0.0113667	12.1439	Lj0g3v0256059.1
Lj0g3v0073979.1	28.6536	57.3073	0	0	#NAME?	0.000190076	0.00715428	Down	3.48103	2.9787	0	0	NULL	CUFF.3688						response to copper ion	biological_process	3	932	18	33177	0.00138215	0.00855536	5.93294	Lj2g3v2833010.1; Lj0g3v0285709.1; Lj0g3v0211489.1		GO:1902979	mitotic DNA replication termination	biological_process	1	683	4	33177	0.00247023	0.0113667	12.1439	Lj0g3v0256059.1
Lj0g3v0074079.1	330.29	4.48714	656.093	146.216	7.19196	2.87999e-12	4.1324e-10	Up	0.548879	0.124792	63.5003	38.8497	protein_coding	CUFF.3695	GO:0016491	oxidoreductase activity				actin binding	molecular_function	3	932	18	33177	0.00138215	0.00855536	5.93294	Lj0g3v0108189.1; Lj1g3v2896050.1; Lj0g3v0286779.2		GO:2000692	negative regulation of seed maturation	biological_process	1	683	4	33177	0.00247023	0.0113667	12.1439	Lj3g3v3666580.1
Lj0g3v0074439.1	100.58	179.704	21.4563	0.119398	-3.06615	0.000207893	0.00773368	Down	15.0811	14.0218	1.00152	2.50825	NULL	CUFF.3717	GO:0005737,GO:0043531,GO:0005524,GO:0009626,GO:0007165	cytoplasm|ADP binding|ATP binding|plant-type hypersensitive response|signal transduction				microtubule motor activity	molecular_function	8	932	95	33177	0.0014266	0.00879336	2.9977	Lj3g3v1820590.1; Lj4g3v0548830.2; Lj4g3v2250190.1; Lj1g3v3105120.1; Lj4g3v3099270.2; Lj5g3v1602360.3; Lj2g3v1707580.2; Lj0g3v0348329.2		GO:0005881	cytoplasmic microtubule	cellular_component	1	683	4	33177	0.00247023	0.0113667	12.1439	Lj1g3v0051020.1
Lj0g3v0074549.2	30.3992	54.4777	6.32063	0.116022	-3.10752	0.0361848	0.488328	Down	4.45415	2.91251	0.194194	0.630044								peroxidase activity	molecular_function	13	932	197	33177	0.00143685	0.00881948	2.34908	Lj6g3v2218480.1; Lj0g3v0076249.2; Lj4g3v0189800.1; Lj2g3v1965080.1; Lj4g3v1153020.1; Lj0g3v0127489.1; Lj4g3v0338510.1; Lj2g3v1985270.1; Lj6g3v2222010.1; Lj1g3v4918720.1; Lj0g3v0336889.1; Lj0g3v0103359.2; Lj3g3v1407350.1		GO:0007026	negative regulation of microtubule depolymerization	biological_process	1	683	4	33177	0.00247023	0.0113667	12.1439	Lj1g3v0051020.1
Lj0g3v0075439.1	23.3004	46.6007	0	0	#NAME?	0.000935955	0.0281087	Down	5.78832	10.7917	0	0	protein_coding	CUFF.3787						acireductone dioxygenase [iron(II)-requiring] activity	molecular_function	2	932	9	33177	0.00163509	0.00967209	7.91059	Lj1g3v0112720.1; Lj5g3v2045460.1		GO:0031252	cell leading edge	cellular_component	1	683	4	33177	0.00247023	0.0113667	12.1439	Lj1g3v0051020.1
Lj0g3v0075949.1	46.2396	92.4791	0	0	#NAME?	2.61605e-05	0.00119968	Down	6.55786	2.75039	1.38945e-18	2.78727e-20								carbohydrate homeostasis	biological_process	2	932	9	33177	0.00163509	0.00967209	7.91059	Lj4g3v3113830.1; Lj2g3v0136410.1		GO:0060765	regulation of androgen receptor signaling pathway	biological_process	1	683	4	33177	0.00247023	0.0113667	12.1439	Lj1g3v0051020.1
Lj0g3v0075949.2	1226.2	1906.02	546.375	0.286657	-1.8026	0.0244447	0.373264	Down	139.64	71.7094	26.1055	35.001								histone deacetylase activity	molecular_function	2	932	9	33177	0.00163509	0.00967209	7.91059	Lj4g3v1440790.1; Lj4g3v1440800.2		GO:0098779	mitophagy in response to mitochondrial depolarization	biological_process	1	683	4	33177	0.00247023	0.0113667	12.1439	Lj1g3v0051020.1
Lj0g3v0076029.1	411.482	64.8839	758.079	11.6836	3.54642	1.30038e-12	1.94298e-10	Up	0.298934	0.443498	3.74954	4.89128	protein_coding	CUFF.3996	GO:0071944,GO:0005576,GO:0016985,GO:0046355,GO:0009845	cell periphery|extracellular region|mannan endo-1,4-beta-mannosidase activity|mannan catabolic process|seed germination	ko00510	N-Glycan biosynthesis		pathogenesis	biological_process	2	932	9	33177	0.00163509	0.00967209	7.91059	Lj0g3v0307599.2; Lj1g3v3343840.2		GO:0043619	regulation of transcription from RNA polymerase II promoter in response to oxidative stress	biological_process	1	683	4	33177	0.00247023	0.0113667	12.1439	Lj2g3v1468540.1
Lj0g3v0076249.2	169.297	30.1976	308.397	10.2126	3.35228	6.35774e-07	4.10025e-05	Up	0.490164	2.59013	13.3236	17.9569	protein_coding	CUFF.3844	GO:0005576,GO:0020037,GO:0046872,GO:0004601,GO:0042744,GO:0006979,GO:0048511	extracellular region|heme binding|metal ion binding|peroxidase activity|hydrogen peroxide catabolic process|response to oxidative stress|rhythmic process	ko00940	Phenylpropanoid biosynthesis		brassinosteroid metabolic process	biological_process	2	932	9	33177	0.00163509	0.00967209	7.91059	Lj4g3v1682040.1; Lj2g3v0115040.1		GO:2000068	regulation of defense response to insect	biological_process	1	683	4	33177	0.00247023	0.0113667	12.1439	Lj2g3v1468540.1
Lj0g3v0076359.1	18.8452	1.50816	36.1823	23.9909	4.58442	0.0282529	0.41193	Up	0.477166	0	3.82507	8.31641	protein_coding	gene.g5618.t1	GO:0005634,GO:0003677,GO:0003700,GO:0009738,GO:1901001,GO:0010116,GO:1905615,GO:0045893,GO:0009787,GO:1901371,GO:0006355,GO:0009739,GO:0009751,GO:0009651,GO:0009414,GO:0006351	nucleus|DNA binding|transcription factor activity, sequence-specific DNA binding|abscisic acid-activated signaling pathway|negative regulation of response to salt stress|positive regulation of abscisic acid biosynthetic process|positive regulation of developmental vegetative growth|positive regulation of transcription, DNA-templated|regulation of abscisic acid-activated signaling pathway|regulati…				ammonium transmembrane transport	biological_process	2	932	9	33177	0.00163509	0.00967209	7.91059	Lj1g3v4959910.1; Lj5g3v1314550.1		GO:0000107	imidazoleglycerol-phosphate synthase activity	molecular_function	1	683	4	33177	0.00247023	0.0113667	12.1439	Lj1g3v0969950.4
Lj0g3v0076569.2	11.0778	22.1556	0	0	#NAME?	0.0402714	0.522545	Down	0.54732	0.698139	7.00142e-11	3.21797e-10	protein_coding	CUFF.3872						pollen-pistil interaction	biological_process	2	932	9	33177	0.00163509	0.00967209	7.91059	Lj0g3v0123879.2; Lj2g3v2495730.1		GO:0001650	fibrillar center	cellular_component	1	683	4	33177	0.00247023	0.0113667	12.1439	Lj4g3v2289100.1
Lj0g3v0076609.1	372.059	189.276	554.842	2.93139	1.55159	0.00103873	0.0306521	Up	5.60305	3.52469	15.6341	11.1369								positive regulation of cell cycle arrest	biological_process	2	932	9	33177	0.00163509	0.00967209	7.91059	Lj2g3v0535750.1; Lj0g3v0244289.1		GO:0006987	activation of signaling protein activity involved in unfolded protein response	biological_process	1	683	4	33177	0.00247023	0.0113667	12.1439	Lj4g3v1330210.1
Lj0g3v0076609.2	431.825	155.927	707.724	4.53883	2.18232	0.00125061	0.0358135	Up	2.81763	3.89208	18.9113	11.3716	protein_coding	CUFF.3886	GO:0033759,GO:0046872,GO:0042742,GO:0002229,GO:0009813,GO:0009617,GO:0009620,GO:0002239,GO:0009751,GO:0046244	flavone synthase activity|metal ion binding|defense response to bacterium|defense response to oomycetes|flavonoid biosynthetic process|response to bacterium|response to fungus|response to oomycetes|response to salicylic acid|salicylic acid catabolic process				chloride transport	biological_process	2	932	9	33177	0.00163509	0.00967209	7.91059	Lj0g3v0123269.3; Lj3g3v2921100.1		GO:0004631	phosphomevalonate kinase activity	molecular_function	1	683	4	33177	0.00247023	0.0113667	12.1439	Lj1g3v0984470.1
Lj0g3v0076639.1	35.1067	0	70.2134	Inf	Inf	2.69248e-05	0.0012334	Up	6.89756e-94	0	3.81225	6.27038								protein N-linked glycosylation via asparagine	biological_process	3	932	19	33177	0.00171208	0.0100868	5.62068	Lj4g3v2882130.3; Lj6g3v2274300.3; Lj6g3v2274310.1		GO:0016854	racemase and epimerase activity	molecular_function	1	683	4	33177	0.00247023	0.0113667	12.1439	Lj0g3v0234769.1
Lj0g3v0076639.3	238.007	0	476.015	Inf	Inf	3.12759e-21	1.05363e-18	Up	6.24734e-94	0	33.2221	22.5599	NULL	CUFF.3876	GO:0016021,GO:0016020,GO:0005345,GO:0006863	integral component of membrane|membrane|purine nucleobase transmembrane transporter activity|purine nucleobase transport				kinesin complex	cellular_component	8	932	98	33177	0.001774	0.0104098	2.90593	Lj3g3v1820590.1; Lj4g3v0548830.2; Lj4g3v2250190.1; Lj1g3v3105120.1; Lj4g3v3099270.2; Lj5g3v1602360.3; Lj2g3v1707580.2; Lj0g3v0348329.2		GO:0008296	3'-5'-exodeoxyribonuclease activity	molecular_function	1	683	4	33177	0.00247023	0.0113667	12.1439	Lj1g3v1353710.2
Lj0g3v0077749.2	33.6383	62.0155	5.2611	0.0848352	-3.55919	0.0396349	0.517256	Down	1.58556	5.35539	3.46621e-13	0.616159	NULL	CUFF.3974	GO:0009507,GO:0005829,GO:0005846,GO:0010445,GO:0016607,GO:0005730,GO:0005634,GO:0003677,GO:0046872,GO:0003700,GO:0006397,GO:0031053,GO:0010267,GO:2000011,GO:0000381,GO:0048509,GO:0006355,GO:0008380,GO:0048367	chloroplast|cytosol|nuclear cap binding complex|nuclear dicing body|nuclear speck|nucleolus|nucleus|DNA binding|metal ion binding|transcription factor activity, sequence-specific DNA binding|mRNA processing|primary miRNA processing|production of ta-siRNAs involved in RNA interference|regulation of adaxial/abaxial pattern formation|regulation of alternative mRNA splicing, via spliceosome|regulatio…				monooxygenase activity	molecular_function	16	932	271	33177	0.00184895	0.0108064	2.10171	Lj6g3v1934010.1; Lj1g3v4435400.2; Lj0g3v0329029.1; Lj0g3v0071839.1; Lj4g3v2541450.1; Lj3g3v3513760.1; Lj4g3v1683220.2; Lj1g3v3316260.2; Lj2g3v1718730.1; Lj0g3v0362349.2; Lj5g3v2300360.1; Lj6g3v0777190.1; Lj4g3v3014670.1; Lj1g3v3317360.2; Lj0g3v0362339.1; Lj1g3v1786360.1		GO:0033540	fatty acid beta-oxidation using acyl-CoA oxidase	biological_process	1	683	4	33177	0.00247023	0.0113667	12.1439	Lj0g3v0333489.4
Lj0g3v0077799.1	193.713	387.426	0	0	#NAME?	4.26594e-22	1.56335e-19	Down	13.482	14.8116	0	0	repeat	CUFF.3948	GO:0005634,GO:0008270,GO:0006355	nucleus|zinc ion binding|regulation of transcription, DNA-templated				integral component of membrane	cellular_component	183	932	5378	33177	0.00213502	0.0109121	1.2113	Lj1g3v3945990.2; Lj5g3v1207790.1; Lj3g3v3678790.2; Lj0g3v0295969.1; Lj3g3v0893750.1; Lj5g3v1207760.1; Lj0g3v0102229.1; Lj5g3v2111920.1; Lj2g3v1815190.1; Lj0g3v0142739.3; Lj4g3v2400570.2; Lj0g3v0273309.1; Lj1g3v3704730.1; Lj3g3v3500160.1; Lj3g3v2042270.1; Lj2g3v2002200.1; Lj4g3v3113830.1; Lj5g3v1616840.1; Lj3g3v3639520.1; Lj2g3v1337620.1; Lj0g3v0209809.2; Lj0g3v0297799.2; Lj0g3v0110489.1; Lj5g3v22…		GO:0018688	DDT 2,3-dioxygenase activity	molecular_function	1	683	4	33177	0.00247023	0.0113667	12.1439	Lj1g3v2066520.1
Lj0g3v0078089.1	196.765	393.53	0	0	#NAME?	0.0396343	0.517256	Down	4.65452e-09	170.772	0.000146959	5.07356e-08	NULL	NODE_21283_length_236_cov_166.144073.path1	GO:0005829,GO:0005634,GO:0005681,GO:0003729,GO:0000166,GO:0006397,GO:0051028,GO:1901000,GO:2000070,GO:0008380,GO:0010228	cytosol|nucleus|spliceosomal complex|mRNA binding|nucleotide binding|mRNA processing|mRNA transport|regulation of response to salt stress|regulation of response to water deprivation|RNA splicing|vegetative to reproductive phase transition of meristem	ko03015	mRNA surveillance pathway		extracellular matrix organization	biological_process	2	932	10	33177	0.0022872	0.0109121	7.11953	Lj4g3v1683270.2; Lj4g3v1946680.2		GO:0018689	naphthalene disulfonate 1,2-dioxygenase activity	molecular_function	1	683	4	33177	0.00247023	0.0113667	12.1439	Lj1g3v2066520.1
Lj0g3v0078319.1	43.333	86.666	0	0	#NAME?	5.38792e-06	0.000288765	Down	2.09664	4.86949	0	0								alkane 1-monooxygenase activity	molecular_function	2	932	10	33177	0.0022872	0.0109121	7.11953	Lj0g3v0102229.1; Lj0g3v0132879.1		GO:0034804	benzo(a)pyrene 11,12-epoxidase activity	molecular_function	1	683	4	33177	0.00247023	0.0113667	12.1439	Lj1g3v2066520.1
Lj0g3v0078319.2	191.286	382.572	0	0	#NAME?	7.37936e-22	2.61596e-19	Down	16.6212	11.8569	0	0								osmosensory signaling pathway	biological_process	2	932	10	33177	0.0022872	0.0109121	7.11953	Lj4g3v3113830.1; Lj2g3v0136410.1		GO:0042389	omega-3 fatty acid desaturase activity	molecular_function	1	683	4	33177	0.00247023	0.0113667	12.1439	Lj1g3v2066520.1
Lj0g3v0078319.3	70.8154	141.631	0	0	#NAME?	1.2706e-09	1.28572e-07	Down	25.3235	16.962	0	0	NULL	CUFF.3983	GO:0005662,GO:0003677,GO:0046872,GO:0006310,GO:0006281,GO:0006260	DNA replication factor A complex|DNA binding|metal ion binding|DNA recombination|DNA repair|DNA replication	ko03030,ko03420,ko03430,ko03440,ko03460	DNA replication|Nucleotide excision repair|Mismatch repair|Homologous recombination|Fanconi anemia pathway		gibberellic acid homeostasis	biological_process	2	932	10	33177	0.0022872	0.0109121	7.11953	Lj2g3v1141840.1; Lj2g3v1141830.1		GO:0044875	gamma-glutamyl hercynylcysteine sulfoxide synthase	molecular_function	1	683	4	33177	0.00247023	0.0113667	12.1439	Lj1g3v2066520.1
Lj0g3v0078389.1	85.5528	20.7035	150.402	7.26459	2.86088	0.00100169	0.0296722	Up	0.354359	0.381124	1.82495	3.46569	protein_coding	CUFF.3988						intracellular vesicle	cellular_component	2	932	10	33177	0.0022872	0.0109121	7.11953	Lj2g3v1141840.1; Lj2g3v1141830.1		GO:0052608	echinenone 3-hydroxylase activity	molecular_function	1	683	4	33177	0.00247023	0.0113667	12.1439	Lj1g3v2066520.1
Lj0g3v0078649.2	323.815	117.984	529.646	4.48913	2.16644	1.70435e-05	0.00081088	Up	3.98787	3.75215	17.7006	17.1064	protein_coding	CUFF.4044	GO:0031225,GO:0046658,GO:0048046,GO:0005618,GO:0016020,GO:0009505,GO:0005886,GO:0009506,GO:0005774,GO:0005507,GO:0016722,GO:0009932	anchored component of membrane|anchored component of plasma membrane|apoplast|cell wall|membrane|plant-type cell wall|plasma membrane|plasmodesma|vacuolar membrane|copper ion binding|oxidoreductase activity, oxidizing metal ions|cell tip growth				ammonium transmembrane transporter activity	molecular_function	2	932	10	33177	0.0022872	0.0109121	7.11953	Lj1g3v4959910.1; Lj5g3v1314550.1		GO:0052609	4-ketotorulene 3-hydroxylase activity	molecular_function	1	683	4	33177	0.00247023	0.0113667	12.1439	Lj1g3v2066520.1
Lj0g3v0078679.1	220.135	0	440.27	Inf	Inf	2.28285e-24	1.03181e-21	Up	0	0	28.9754	22.0679	repeat	CUFF.4036						phloem sucrose loading	biological_process	2	932	10	33177	0.0022872	0.0109121	7.11953	Lj0g3v0361429.2; Lj0g3v0127009.1		GO:0052610	beta-cryptoxanthin hydroxylase activity	molecular_function	1	683	4	33177	0.00247023	0.0113667	12.1439	Lj1g3v2066520.1
Lj0g3v0078989.2	239.026	0	478.052	Inf	Inf	5.95207e-26	3.22828e-23	Up	0	3.99005e-05	39.6405	38.5513	protein_coding	CUFF.4046						DNA primase activity	molecular_function	2	932	10	33177	0.0022872	0.0109121	7.11953	Lj4g3v2573830.2; Lj0g3v0201619.1		GO:0052611	beta-carotene 3-hydroxylase activity	molecular_function	1	683	4	33177	0.00247023	0.0113667	12.1439	Lj1g3v2066520.1
Lj0g3v0079559.1	140.624	35.449	245.8	6.9339	2.79367	6.71993e-05	0.00283418	Up	0.849225	1.06047	5.32499	8.11364	protein_coding	CUFF.4091						alpha DNA polymerase:primase complex	cellular_component	2	932	10	33177	0.0022872	0.0109121	7.11953	Lj4g3v2573830.2; Lj0g3v0201619.1		GO:0052612	adonirubin 3-hydroxylase activity	molecular_function	1	683	4	33177	0.00247023	0.0113667	12.1439	Lj1g3v2066520.1
Lj0g3v0079569.1	355.287	515.576	194.999	0.378216	-1.40272	0.00324582	0.0802232	Down	11.9731	13.1939	4.68809	4.84093	protein_coding	CUFF.4092						naringenin 3-dioxygenase activity	molecular_function	2	932	10	33177	0.0022872	0.0109121	7.11953	Lj0g3v0108509.1; Lj4g3v2512830.1		GO:0052613	canthaxanthin 3-hydroxylase activity	molecular_function	1	683	4	33177	0.00247023	0.0113667	12.1439	Lj1g3v2066520.1
Lj0g3v0079669.1	92.8511	185.702	0	0	#NAME?	6.3284e-08	4.84802e-06	Down	41.6597	20.5485	0	0	protein_coding	CUFF.4085	GO:0030663,GO:0000139,GO:0005886,GO:0015031,GO:0016192	COPI-coated vesicle membrane|Golgi membrane|plasma membrane|protein transport|vesicle-mediated transport				positive regulation of anion channel activity	biological_process	2	932	10	33177	0.0022872	0.0109121	7.11953	Lj0g3v0286829.4; Lj3g3v2921100.1		GO:0072373	alpha-carotene epsilon hydroxylase activity	molecular_function	1	683	4	33177	0.00247023	0.0113667	12.1439	Lj1g3v2066520.1
Lj0g3v0079669.2	89.9755	175.85	4.10085	0.0233201	-5.42228	5.79471e-08	4.45806e-06	Down	17.08	15.0162	0.737855	0								negative regulation of fatty acid biosynthetic process	biological_process	2	932	10	33177	0.0022872	0.0109121	7.11953	Lj2g3v0535750.1; Lj0g3v0244289.1		GO:0006104	succinyl-CoA metabolic process	biological_process	1	683	4	33177	0.00247023	0.0113667	12.1439	Lj1g3v0395830.1
Lj0g3v0079689.1	24.0085	48.017	0	0	#NAME?	0.000769987	0.0237828	Down	5.08464	3.57443	0	0	NULL	CUFF.4087						histone H3-K4 trimethylation	biological_process	2	932	10	33177	0.0022872	0.0109121	7.11953	Lj2g3v0535750.1; Lj0g3v0244289.1		GO:0019200	carbohydrate kinase activity	molecular_function	1	683	4	33177	0.00247023	0.0113667	12.1439	Lj5g3v2302970.2
Lj0g3v0079779.1	11.1378	0	22.2755	Inf	Inf	0.038528	0.507636	Up	0	0	2.14294	9.5288	NULL	NODE_104066_length_188_cov_8.250000.path1						positive regulation of abscisic acid biosynthetic process	biological_process	2	932	10	33177	0.0022872	0.0109121	7.11953	Lj0g3v0076359.1; Lj2g3v0065000.1		GO:0034484	raffinose catabolic process	biological_process	1	683	4	33177	0.00247023	0.0113667	12.1439	Lj1g3v0682860.1
Lj0g3v0079839.1	21.43	3.01633	39.8437	13.2093	3.72349	0.0437245	0.552519	Up	0.844729	0.0213963	8.83502	2.71745	protein_coding	NODE_43969_length_370_cov_309.467560.path2						inorganic anion exchanger activity	molecular_function	2	932	10	33177	0.0022872	0.0109121	7.11953	Lj6g3v1574610.1; Lj1g3v4831760.2		GO:1900027	regulation of ruffle assembly	biological_process	1	683	4	33177	0.00247023	0.0113667	12.1439	Lj6g3v1968120.2
Lj0g3v0079849.1	73.7158	29.7151	117.716	3.9615	1.98605	0.0281478	0.411172	Up	1.8362	1.18147	7.97103	3.99466	protein_coding	NODE_43967_length_1159_cov_158.011215.path3						anion:anion antiporter activity	molecular_function	2	932	10	33177	0.0022872	0.0109121	7.11953	Lj6g3v1574610.1; Lj1g3v4831760.2		GO:0000707	meiotic DNA recombinase assembly	biological_process	1	683	4	33177	0.00247023	0.0113667	12.1439	Lj0g3v0257079.3
Lj0g3v0079899.1	59.3629	11.2638	107.462	9.54048	3.25406	0.00219236	0.0576949	Up	0.361364	0.799613	6.1128	4.65359	protein_coding	CUFF.4102						prenyltransferase activity	molecular_function	2	932	10	33177	0.0022872	0.0109121	7.11953	Lj2g3v3133830.1; Lj0g3v0204039.1		GO:0033063	Rad51B-Rad51C-Rad51D-XRCC2 complex	cellular_component	1	683	4	33177	0.00247023	0.0113667	12.1439	Lj0g3v0257079.3
Lj0g3v0079939.1	166.027	29.9937	302.06	10.0708	3.3321	1.15313e-05	0.00056961	Up	0.953743	1.34714	14.124	8.70212	protein_coding	CUFF.4110	GO:0071944,GO:0016021,GO:0005886,GO:0001726,GO:0016477,GO:0006935,GO:0006897,GO:0031268	cell periphery|integral component of membrane|plasma membrane|ruffle|cell migration|chemotaxis|endocytosis|pseudopodium organization				sucrose:proton symporter activity	molecular_function	2	932	10	33177	0.0022872	0.0109121	7.11953	Lj2g3v0205810.1; Lj2g3v0205600.1		GO:0042281	dolichyl pyrophosphate Man9GlcNAc2 alpha-1,3-glucosyltransferase activity	molecular_function	1	683	4	33177	0.00247023	0.0113667	12.1439	Lj0g3v0181409.1
Lj0g3v0080099.1	126.396	29.6778	223.114	7.5179	2.91033	7.69296e-05	0.00319977	Up	4.67522	3.53899	26.2042	35.8101	protein_coding	NODE_64900_length_393_cov_31.951654.path2						positive regulation of flavonoid biosynthetic process	biological_process	2	932	10	33177	0.0022872	0.0109121	7.11953	Lj0g3v0154059.1; Lj1g3v1786360.1		GO:0043132	NAD transport	biological_process	1	683	4	33177	0.00247023	0.0113667	12.1439	Lj1g3v4865350.2
Lj0g3v0080169.1	27.7883	55.5765	0	0	#NAME?	0.00024883	0.0090424	Down	1.18826	0.629457	0	0	repeat	CUFF.4123	GO:0004190,GO:0004519,GO:0003676,GO:0003964,GO:0008270,GO:0015074	aspartic-type endopeptidase activity|endonuclease activity|nucleic acid binding|RNA-directed DNA polymerase activity|zinc ion binding|DNA integration				calcium ion transmembrane transport	biological_process	2	932	10	33177	0.0022872	0.0109121	7.11953	Lj1g3v4918720.1; Lj0g3v0103359.2		GO:0003841	1-acylglycerol-3-phosphate O-acyltransferase activity	molecular_function	2	683	14	33177	0.00266902	0.0121028	6.93934	Lj3g3v1770600.1; Lj4g3v1212340.1
Lj0g3v0080709.1	40.0778	71.066	9.08961	0.127904	-2.96687	0.0180581	0.303042	Down	3.53832	3.42137	0.672955	0.212996	protein_coding	CUFF.4156	GO:0043231,GO:0004519,GO:0003723,GO:0009451	intracellular membrane-bounded organelle|endonuclease activity|RNA binding|RNA modification				circadian rhythm	biological_process	10	932	142	33177	0.0023011	0.0109121	2.50688	Lj0g3v0344429.2; Lj1g3v4790750.2; Lj0g3v0286829.4; Lj3g3v2148260.1; Lj1g3v0411320.1; Lj2g3v1277310.2; Lj0g3v0033139.1; Lj2g3v3224410.2; Lj4g3v2592460.1; Lj0g3v0355549.1		GO:0055046	microgametogenesis	biological_process	2	683	14	33177	0.00266902	0.0121028	6.93934	Lj0g3v0172849.1; Lj1g3v3380990.1
Lj0g3v0080819.3	173.774	305.937	41.6105	0.13601	-2.87822	1.24538e-05	0.00060853	Down	19.6715	16.2549	4.39028e-06	5.01478	protein_coding	CUFF.4161	GO:0005829,GO:0005524,GO:0004849,GO:0044211,GO:0006206,GO:0043097,GO:0044206	cytosol|ATP binding|uridine kinase activity|CTP salvage|pyrimidine nucleobase metabolic process|pyrimidine nucleoside salvage|UMP salvage				carotene catabolic process	biological_process	1	932	3	33177	0.00232077	0.0109121	11.8659	Lj1g3v2068760.1		GO:0015179	L-amino acid transmembrane transporter activity	molecular_function	2	683	14	33177	0.00266902	0.0121028	6.93934	Lj5g3v2236540.1; Lj1g3v0362060.1
Lj0g3v0080949.1	23.3758	46.7516	0	0	#NAME?	0.000941269	0.0282058	Down	3.97515	1.58575	5.26656e-19	3.07769e-22	protein_coding	CUFF.4191	GO:0009507,GO:0009535,GO:0016021,GO:0009523,GO:0016168,GO:0022891,GO:0007623,GO:0015979,GO:0018298,GO:0009644,GO:0055085	chloroplast|chloroplast thylakoid membrane|integral component of membrane|photosystem II|chlorophyll binding|substrate-specific transmembrane transporter activity|circadian rhythm|photosynthesis|protein-chromophore linkage|response to high light intensity|transmembrane transport				type I hypersensitivity	biological_process	1	932	3	33177	0.00232077	0.0109121	11.8659	Lj3g3v3224360.1		GO:0005663	DNA replication factor C complex	cellular_component	2	683	14	33177	0.00266902	0.0121028	6.93934	Lj1g3v0827060.1; Lj6g3v0143860.1
Lj0g3v0081109.1	156.105	312.211	0	0	#NAME?	1.26125e-18	3.2684e-16	Down	22.5109	19.6314	0	0	protein_coding	CUFF.4185						[methionine synthase] reductase activity	molecular_function	1	932	3	33177	0.00232077	0.0109121	11.8659	Lj0g3v0110489.1		GO:0015140	malate transmembrane transporter activity	molecular_function	3	683	29	33177	0.00280871	0.0126901	5.02504	Lj5g3v1238820.1; Lj0g3v0134459.2; Lj0g3v0099689.1
Lj0g3v0081149.1	11.8132	23.6264	0	0	#NAME?	0.0320375	0.45013	Down	1.30701	1.67706	0	0	protein_coding	CUFF.4193						ruffle membrane	cellular_component	1	932	3	33177	0.00232077	0.0109121	11.8659	Lj6g3v1160740.2		GO:0006353	DNA-templated transcription, termination	biological_process	3	683	30	33177	0.00318869	0.0143548	4.85754	Lj4g3v2369410.2; Lj4g3v2363080.1; Lj4g3v2369400.1
Lj0g3v0081189.1	25.0617	0	50.1234	Inf	Inf	0.00054136	0.0176033	Up	0	0	1.09284	1.71272	protein_coding	CUFF.4198						actin cortical patch localization	biological_process	1	932	3	33177	0.00232077	0.0109121	11.8659	Lj6g3v1160740.2		GO:0045723	positive regulation of fatty acid biosynthetic process	biological_process	2	683	15	33177	0.00328557	0.0145804	6.47672	Lj3g3v2708760.2; Lj6g3v1860520.2
Lj0g3v0081199.1	14.5887	0	29.1774	Inf	Inf	0.0131941	0.24152	Up	0	0	1.42038	4.35248	repeat	CUFF.4199						regulation of timing of plant organ formation	biological_process	1	932	3	33177	0.00232077	0.0109121	11.8659	Lj1g3v2035130.1		GO:0007140	male meiosis	biological_process	2	683	15	33177	0.00328557	0.0145804	6.47672	Lj0g3v0172849.1; Lj1g3v3380990.1
Lj0g3v0081499.1	12.9214	25.8427	0	0	#NAME?	0.0229733	0.358466	Down	4.86059	2.21655	0	0	NULL	CUFF.4226						NADH dehydrogenase complex (plastoquinone) assembly	biological_process	1	932	3	33177	0.00232077	0.0109121	11.8659	Lj4g3v2434840.1		GO:0022622	root system development	biological_process	2	683	15	33177	0.00328557	0.0145804	6.47672	Lj4g3v0335750.1; Lj6g3v2256790.1
Lj0g3v0081629.1	52.2468	6.53538	97.9583	14.9889	3.90582	0.00076938	0.0237828	Up	0.91488	0.000501439	5.89605	8.30909								galacturonate binding	molecular_function	1	932	3	33177	0.00232077	0.0109121	11.8659	Lj4g3v2928720.1		GO:0004749	ribose phosphate diphosphokinase activity	molecular_function	2	683	15	33177	0.00328557	0.0145804	6.47672	Lj2g3v1415430.2; Lj0g3v0351949.2
Lj0g3v0081689.1	23.0971	0	46.1941	Inf	Inf	0.000982067	0.0292185	Up	0.000164845	1.70584e-08	2.09581	3.23378								tRNA export from nucleus	biological_process	1	932	3	33177	0.00232077	0.0109121	11.8659	Lj1g3v5062370.3		GO:0010018	far-red light signaling pathway	biological_process	3	683	31	33177	0.00360223	0.0153919	4.70085	Lj4g3v0336740.1; Lj5g3v1015390.1; Lj5g3v1872980.1
Lj0g3v0081709.2	70.0659	121.001	19.1313	0.158109	-2.66101	0.00579548	0.128879	Down	5.89499	5.30034	8.82364e-08	1.81896	NULL	CUFF.4250	GO:0005634,GO:0009734,GO:0006355,GO:0006351	nucleus|auxin-activated signaling pathway|regulation of transcription, DNA-templated|transcription, DNA-templated	ko04075	Plant hormone signal transduction		heteropolysaccharide binding	molecular_function	1	932	3	33177	0.00232077	0.0109121	11.8659	Lj1g3v4790750.2		GO:0042255	ribosome assembly	biological_process	3	683	31	33177	0.00360223	0.0153919	4.70085	Lj4g3v2363080.1; Lj1g3v4831840.2; Lj4g3v2369400.1
Lj0g3v0081759.1	134.244	0	268.487	Inf	Inf	1.53835e-16	3.36915e-14	Up	0	0	11.1895	16.865	NULL	CUFF.4248						regulation of leaf senescence	biological_process	1	932	3	33177	0.00232077	0.0109121	11.8659	Lj4g3v1303750.3		GO:0043067	regulation of programmed cell death	biological_process	3	683	31	33177	0.00360223	0.0153919	4.70085	Lj2g3v3246900.1; Lj1g3v1856380.3; Lj2g3v3315570.1
Lj0g3v0082119.1	35.0541	0	70.1082	Inf	Inf	0.000235306	0.00862332	Up	3.62239e-19	1.75879e-10	1.97278	5.79965	protein_coding	CUFF.4284	GO:0005618,GO:0005576,GO:0045330,GO:0030599,GO:0042545,GO:0045490	cell wall|extracellular region|aspartyl esterase activity|pectinesterase activity|cell wall modification|pectin catabolic process	ko00040	Pentose and glucuronate interconversions		dTDP-4-dehydrorhamnose 3,5-epimerase activity	molecular_function	1	932	3	33177	0.00232077	0.0109121	11.8659	Lj2g3v2003110.1		GO:0009734	auxin-activated signaling pathway	biological_process	16	683	395	33177	0.00372594	0.0153919	1.96761	Lj0g3v0304149.2; Lj0g3v0092959.1; Lj0g3v0171359.1; Lj0g3v0140239.1; Lj5g3v0196840.1; Lj5g3v1015180.1; Lj0g3v0331249.1; Lj0g3v0056359.1; Lj0g3v0068709.1; Lj0g3v0081709.2; Lj0g3v0087079.1; Lj1g3v4106960.1; Lj0g3v0024119.1; Lj2g3v2726510.2; Lj1g3v2611470.1; Lj1g3v2941890.1
Lj0g3v0082809.1	77.0853	126.904	27.2666	0.21486	-2.21853	0.0128081	0.236214	Down	18.2011	10.8979	3.23657	3.05257	NULL	CUFF.4330						dTDP-4-dehydrorhamnose reductase activity	molecular_function	1	932	3	33177	0.00232077	0.0109121	11.8659	Lj2g3v2003110.1		GO:0030488	tRNA methylation	biological_process	2	683	16	33177	0.00398238	0.0153919	6.07193	Lj0g3v0263909.1; Lj0g3v0057359.2
Lj0g3v0082829.1	121.88	22.193	221.568	9.98369	3.31957	0.00561013	0.125529	Up	1.78723	1.90908	10.7788	26.3242	NULL	CUFF.4332						positive regulation of actin nucleation	biological_process	1	932	3	33177	0.00232077	0.0109121	11.8659	Lj4g3v2151410.2		GO:0004652	polynucleotide adenylyltransferase activity	molecular_function	2	683	16	33177	0.00398238	0.0153919	6.07193	Lj5g3v0069830.1; Lj4g3v3114000.2
Lj0g3v0082979.1	30.4598	60.9197	0	0	#NAME?	0.000111752	0.00445021	Down	9.44818	6.31449	0	0	protein_coding	CUFF.4343						Group I intron splicing	biological_process	1	932	3	33177	0.00232077	0.0109121	11.8659	Lj2g3v1034410.2		GO:0010014	meristem initiation	biological_process	2	683	16	33177	0.00398238	0.0153919	6.07193	Lj1g3v3402230.3; Lj0g3v0159299.1
Lj0g3v0083229.1	40.731	80.9494	0.512606	0.00633243	-7.30303	0.0065997	0.143469	Down	2.05935	8.6229	0.0766441	0	NULL	CUFF.4355						molybdopterin cofactor binding	molecular_function	1	932	3	33177	0.00232077	0.0109121	11.8659	Lj0g3v0006719.1		GO:0006614	SRP-dependent cotranslational protein targeting to membrane	biological_process	2	683	16	33177	0.00398238	0.0153919	6.07193	Lj3g3v0044270.1; Lj1g3v4717430.1
Lj0g3v0083459.1	16.151	32.3019	0	0	#NAME?	0.00830405	0.17171	Down	0.490174	1.21166	0	0	repeat	CUFF.4367	GO:0004190,GO:0004519,GO:0003676,GO:0003964,GO:0008270,GO:0015074	aspartic-type endopeptidase activity|endonuclease activity|nucleic acid binding|RNA-directed DNA polymerase activity|zinc ion binding|DNA integration	ko04144,ko04072	Endocytosis|Phospholipase D signaling pathway		nitrate reductase (NADPH) activity	molecular_function	1	932	3	33177	0.00232077	0.0109121	11.8659	Lj0g3v0006719.1		GO:0006515	misfolded or incompletely synthesized protein catabolic process	biological_process	2	683	16	33177	0.00398238	0.0153919	6.07193	Lj1g3v0051020.1; Lj1g3v0627460.3
Lj0g3v0083469.1	12.6786	25.3572	0	0	#NAME?	0.0242311	0.371081	Down	0.367028	1.50922	0	0	repeat	CUFF.4368	GO:0004190,GO:0004519,GO:0003676,GO:0003964,GO:0008270,GO:0015074	aspartic-type endopeptidase activity|endonuclease activity|nucleic acid binding|RNA-directed DNA polymerase activity|zinc ion binding|DNA integration				formation by symbiont of syncytium involving giant cell for nutrient acquisition from host	biological_process	1	932	3	33177	0.00232077	0.0109121	11.8659	Lj5g3v1208320.2		GO:0080186	developmental vegetative growth	biological_process	2	683	16	33177	0.00398238	0.0153919	6.07193	Lj2g3v1367130.1; Lj0g3v0246819.1
Lj0g3v0083529.1	51.5593	0	103.119	Inf	Inf	2.38404e-07	1.66846e-05	Up	0	0	1.84296	2.26755	repeat	CUFF.4373	GO:0046872,GO:0003676,GO:0004523	metal ion binding|nucleic acid binding|RNA-DNA hybrid ribonuclease activity				antibiotic biosynthetic process	biological_process	1	932	3	33177	0.00232077	0.0109121	11.8659	Lj6g3v1692530.1		GO:0019900	kinase binding	molecular_function	2	683	16	33177	0.00398238	0.0153919	6.07193	Lj4g3v0335750.1; Lj6g3v2256790.1
Lj0g3v0083739.1	140.858	281.715	0	0	#NAME?	0.0467767	0.576586	Down	1.49409e-08	124.836	1.98413e-05	0.000130008	protein_coding	NODE_55883_length_237_cov_35.316456.path2						actin filament bundle	cellular_component	1	932	3	33177	0.00232077	0.0109121	11.8659	Lj2g3v3224410.2		GO:0071456	cellular response to hypoxia	biological_process	2	683	16	33177	0.00398238	0.0153919	6.07193	Lj1g3v4083120.1; Lj1g3v4777370.2
Lj0g3v0083749.1	108.33	216.66	0	0	#NAME?	8.12083e-14	1.41172e-11	Down	12.5284	15.3219	0	0	protein_coding	CUFF.4389						actin filament network formation	biological_process	1	932	3	33177	0.00232077	0.0109121	11.8659	Lj2g3v3224410.2		GO:0043024	ribosomal small subunit binding	molecular_function	2	683	16	33177	0.00398238	0.0153919	6.07193	Lj3g3v0965540.1; Lj3g3v0948670.1
Lj0g3v0084449.1	486.249	718.798	253.699	0.352949	-1.50247	0.000606099	0.0193602	Down	16.5706	14.3665	5.27578	5.67626	protein_coding	CUFF.4431						actin crosslink formation	biological_process	1	932	3	33177	0.00232077	0.0109121	11.8659	Lj2g3v3224410.2		GO:0042753	positive regulation of circadian rhythm	biological_process	3	683	32	33177	0.0040507	0.0153919	4.55394	Lj4g3v0336740.1; Lj5g3v1015390.1; Lj5g3v1872980.1
Lj0g3v0084839.1	246.509	404.317	88.7016	0.219386	-2.18845	7.48414e-05	0.0031225	Down	28.5745	23.464	5.86877	5.62038	NULL	CUFF.4462						lung development	biological_process	1	932	3	33177	0.00232077	0.0109121	11.8659	Lj0g3v0284719.1		GO:0010599	production of lsiRNA involved in RNA interference	biological_process	1	683	5	33177	0.0040609	0.0153919	9.71508	Lj2g3v1277440.1
Lj0g3v0085159.1	14.5128	29.0256	0	0	#NAME?	0.0138708	0.2509	Down	1.38122	1.87519	1.58027e-15	1.02905e-22								regulation of chromosome organization	biological_process	1	932	3	33177	0.00232077	0.0109121	11.8659	Lj1g3v4717500.2		GO:0050777	negative regulation of immune response	biological_process	1	683	5	33177	0.0040609	0.0153919	9.71508	Lj0g3v0262329.1
Lj0g3v0085639.1	19.6129	0	39.2259	Inf	Inf	0.00289579	0.0729163	Up	2.42551e-09	1.818e-14	2.58301	2.19871								telomere maintenance in response to DNA damage	biological_process	1	932	3	33177	0.00232077	0.0109121	11.8659	Lj1g3v4717500.2		GO:0004034	aldose 1-epimerase activity	molecular_function	1	683	5	33177	0.0040609	0.0153919	9.71508	Lj4g3v1616860.1
Lj0g3v0085959.1	1233.54	354.233	2112.85	5.96457	2.57642	5.55167e-12	7.7208e-10	Up	12.4199	10.72	63.589	74.8748	repeat	CUFF.4615	GO:0004190,GO:0004519,GO:0003676,GO:0003964,GO:0015074	aspartic-type endopeptidase activity|endonuclease activity|nucleic acid binding|RNA-directed DNA polymerase activity|DNA integration				peptide cross-linking via L-cystine	biological_process	1	932	3	33177	0.00232077	0.0109121	11.8659	Lj5g3v1598460.1		GO:0033499	galactose catabolic process via UDP-galactose	biological_process	1	683	5	33177	0.0040609	0.0153919	9.71508	Lj4g3v1616860.1
Lj0g3v0086279.1	81.623	7.0381	156.208	22.1946	4.47214	0.000807343	0.0247393	Up	0.863635	0	5.61604	13.4799	protein_coding	CUFF.4578						cellular response to anoxia	biological_process	1	932	3	33177	0.00232077	0.0109121	11.8659	Lj5g3v1598460.1		GO:0016584	nucleosome positioning	biological_process	1	683	5	33177	0.0040609	0.0153919	9.71508	Lj3g3v0428950.2
Lj0g3v0086349.1	39.4808	78.9616	0	0	#NAME?	7.9882e-06	0.00040874	Down	18.0737	8.78283	0	0	NULL	CUFF.4581						negative regulation of reductive pentose-phosphate cycle	biological_process	1	932	3	33177	0.00232077	0.0109121	11.8659	Lj5g3v1598460.1		GO:0004107	chorismate synthase activity	molecular_function	1	683	5	33177	0.0040609	0.0153919	9.71508	Lj5g3v1815180.1
Lj0g3v0086379.2	23.4193	2.42023	44.4183	18.3529	4.19794	0.020901	0.334601	Up	3.61226e-06	0.182053	1.49037	1.7929	NULL	CUFF.4587						ketoreductase activity	molecular_function	1	932	3	33177	0.00232077	0.0109121	11.8659	Lj0g3v0295429.1		GO:0010012	steroid 22-alpha hydroxylase activity	molecular_function	1	683	5	33177	0.0040609	0.0153919	9.71508	Lj2g3v1707590.2
Lj0g3v0086399.2	319.536	509.128	129.944	0.255228	-1.97014	0.00071555	0.0223689	Down	9.81774	16.6253	3.52969	3.19894	protein_coding	CUFF.4599	GO:0005634,GO:0016569,GO:0006281,GO:0009909,GO:0010468,GO:2000024,GO:0006355,GO:0010224,GO:0048364,GO:0006351	nucleus|covalent chromatin modification|DNA repair|regulation of flower development|regulation of gene expression|regulation of leaf development|regulation of transcription, DNA-templated|response to UV-B|root development|transcription, DNA-templated				regulation of phosphatidylinositol 3-kinase signaling	biological_process	1	932	3	33177	0.00232077	0.0109121	11.8659	Lj1g3v3556950.1		GO:0046029	mannitol dehydrogenase activity	molecular_function	1	683	5	33177	0.0040609	0.0153919	9.71508	Lj2g3v1467630.2
Lj0g3v0086489.1	15.4249	30.8498	0	0	#NAME?	0.0103984	0.202801	Down	1.45823	3.42049	0	0	NULL	CUFF.4592						inositol 3-alpha-galactosyltransferase activity	molecular_function	1	932	3	33177	0.00232077	0.0109121	11.8659	Lj1g3v4831850.4		GO:0001047	core promoter binding	molecular_function	1	683	5	33177	0.0040609	0.0153919	9.71508	Lj1g3v0051020.1
Lj0g3v0087079.1	902.292	1276.58	528.006	0.413611	-1.27365	0.0327706	0.457741	Down	95.1095	61.3546	19.8328	45.6799	protein_coding	CUFF.4745	GO:0005634,GO:0009734,GO:0006355,GO:0006351	nucleus|auxin-activated signaling pathway|regulation of transcription, DNA-templated|transcription, DNA-templated	ko04075	Plant hormone signal transduction		rRNA (adenine-C2-)-methyltransferase activity	molecular_function	1	932	3	33177	0.00232077	0.0109121	11.8659	Lj0g3v0305119.2		GO:0006996	organelle organization	biological_process	1	683	5	33177	0.0040609	0.0153919	9.71508	Lj1g3v0051020.1
Lj0g3v0087149.1	160.74	321.48	0	0	#NAME?	4.39354e-19	1.18556e-16	Down	27.6141	34.5868	0	0	NULL	CUFF.4648						acyl-[acyl-carrier-protein] desaturase activity	molecular_function	1	932	3	33177	0.00232077	0.0109121	11.8659	Lj1g3v0264200.1		GO:0030663	COPI-coated vesicle membrane	cellular_component	1	683	5	33177	0.0040609	0.0153919	9.71508	Lj0g3v0079669.1
Lj0g3v0087159.1	779.577	1559.15	0	0	#NAME?	2.66574e-55	1.44584e-51	Down	218.396	195.58	7.28199e-101	0	NULL	CUFF.4649						isoflavone 3'-hydroxylase activity	molecular_function	1	932	3	33177	0.00232077	0.0109121	11.8659	Lj0g3v0171779.1		GO:0006895	Golgi to endosome transport	biological_process	1	683	5	33177	0.0040609	0.0153919	9.71508	Lj1g3v3231370.4
Lj0g3v0087269.1	34.4968	0	68.9936	Inf	Inf	0.0140927	0.253688	Up	0.00872237	0	32.4475	5.73227	NULL	NODE_36520_length_167_cov_69.964073.path1						borate transmembrane transporter activity	molecular_function	1	932	3	33177	0.00232077	0.0109121	11.8659	Lj5g3v1913870.1		GO:0030125	clathrin vesicle coat	cellular_component	1	683	5	33177	0.0040609	0.0153919	9.71508	Lj1g3v3231370.4
Lj0g3v0087319.1	193.366	300.387	86.3445	0.287444	-1.79865	0.00243254	0.0628566	Down	22.3656	22.9261	6.90412	6.06769	protein_coding	CUFF.4655						inositol tetrakisphosphate 2-kinase activity	molecular_function	1	932	3	33177	0.00232077	0.0109121	11.8659	Lj5g3v0109820.2		GO:0032981	mitochondrial respiratory chain complex I assembly	biological_process	1	683	5	33177	0.0040609	0.0153919	9.71508	Lj3g3v2317900.1
Lj0g3v0087369.1	11.7705	0	23.541	Inf	Inf	0.032043	0.45013	Up	0	0	0.247183	0.428897	repeat	CUFF.4657						inositol pentakisphosphate 2-kinase activity	molecular_function	1	932	3	33177	0.00232077	0.0109121	11.8659	Lj5g3v0109820.2		GO:0060211	regulation of nuclear-transcribed mRNA poly(A) tail shortening	biological_process	1	683	5	33177	0.0040609	0.0153919	9.71508	Lj5g3v1889580.1
Lj0g3v0087539.1	185.177	45.9127	324.441	7.06648	2.82099	0.0140421	0.253113	Up	5.60137	5.17551	21.962	54.7638	NULL	CUFF.4670						acetyl-CoA C-acetyltransferase activity	molecular_function	1	932	3	33177	0.00232077	0.0109121	11.8659	Lj6g3v0214790.3		GO:0042406	extrinsic component of endoplasmic reticulum membrane	cellular_component	1	683	5	33177	0.0040609	0.0153919	9.71508	Lj4g3v1330210.1
Lj0g3v0087769.1	828.628	1413.97	243.284	0.172058	-2.53904	2.12314e-10	2.39906e-08	Down	30.4806	40.9567	6.95123	5.2855	protein_coding	CUFF.4690	GO:0005884,GO:0032432,GO:0005737,GO:0051015,GO:0051764,GO:0051017,GO:0051639	actin filament|actin filament bundle|cytoplasm|actin filament binding|actin crosslink formation|actin filament bundle assembly|actin filament network formation				cell-cell adhesion	biological_process	1	932	3	33177	0.00232077	0.0109121	11.8659	Lj3g3v0115930.3		GO:0008278	cohesin complex	cellular_component	1	683	5	33177	0.0040609	0.0153919	9.71508	Lj2g3v2905090.2
Lj0g3v0087909.1	111.909	35.0941	188.724	5.37764	2.42697	0.0337783	0.467643	Up	1.34758	6.30811	28.4051	12.4505	NULL	CUFF.4699						phosphatidylcholine biosynthetic process	biological_process	3	932	21	33177	0.00252837	0.0118125	5.08538	Lj4g3v3115000.1; Lj2g3v0661410.1; Lj2g3v3125360.1		GO:0000913	preprophase band assembly	biological_process	1	683	5	33177	0.0040609	0.0153919	9.71508	Lj2g3v0044950.1
Lj0g3v0087919.1	245.057	40.884	449.231	10.9879	3.45785	6.39646e-05	0.00270617	Up	0.983683	6.07398	48.3207	28.1652	protein_coding	CUFF.4700	GO:0016021,GO:0005886	integral component of membrane|plasma membrane				plastid chromosome	cellular_component	3	932	21	33177	0.00252837	0.0118125	5.08538	Lj4g3v0510040.3; Lj0g3v0256709.1; Lj1g3v1785420.1		GO:0030865	cortical cytoskeleton organization	biological_process	1	683	5	33177	0.0040609	0.0153919	9.71508	Lj2g3v0044950.1
Lj0g3v0088159.1	11.7877	0	23.5753	Inf	Inf	0.0319221	0.448896	Up	0	0	1.73212	2.81781	NULL	CUFF.4714						lignin catabolic process	biological_process	4	932	35	33177	0.00279154	0.0129595	4.0683	Lj1g3v4139440.1; Lj2g3v2833010.1; Lj0g3v0285709.1; Lj0g3v0351459.1		GO:0051864	histone demethylase activity (H3-K36 specific)	molecular_function	1	683	5	33177	0.0040609	0.0153919	9.71508	Lj0g3v0317149.1
Lj0g3v0088399.1	34.8458	69.6916	0	0	#NAME?	0.0466628	0.575989	Down	9.86436	0.725517	0	0	NULL	CUFF.4736						hydroquinone:oxygen oxidoreductase activity	molecular_function	4	932	35	33177	0.00279154	0.0129595	4.0683	Lj1g3v4139440.1; Lj2g3v2833010.1; Lj0g3v0285709.1; Lj0g3v0351459.1		GO:0008395	steroid hydroxylase activity	molecular_function	1	683	5	33177	0.0040609	0.0153919	9.71508	Lj2g3v0126330.2
Lj0g3v0088409.1	36.2396	72.4793	0	0	#NAME?	1.96439e-05	0.000921665	Down	4.14924	9.48827	0	0	NULL	CUFF.4737						gamma-tubulin complex	cellular_component	3	932	22	33177	0.00302221	0.0138549	4.85422	Lj2g3v3088170.1; Lj2g3v3088180.1; Lj0g3v0115809.2		GO:0010266	response to vitamin B1	biological_process	1	683	5	33177	0.0040609	0.0153919	9.71508	Lj0g3v0215119.1
Lj0g3v0088939.1	230.826	127.927	333.725	2.60873	1.38335	0.0119388	0.224062	Up	2.50508	2.22788	6.43143	5.92073	protein_coding	CUFF.4778	GO:0016021,GO:0005774,GO:0005524,GO:0042626,GO:0008559	integral component of membrane|vacuolar membrane|ATP binding|ATPase activity, coupled to transmembrane movement of substances|xenobiotic-transporting ATPase activity	ko02010	ABC transporters		PML body	cellular_component	3	932	22	33177	0.00302221	0.0138549	4.85422	Lj3g3v1059050.1; Lj0g3v0286829.4; Lj2g3v0866680.1		GO:0006287	base-excision repair, gap-filling	biological_process	1	683	5	33177	0.0040609	0.0153919	9.71508	Lj1g3v1353710.2
Lj0g3v0089139.1	39.7953	79.5906	0	0	#NAME?	0.000816799	0.0249446	Down	3.94171	13.2603	7.31618e-25	1.84585e-22								protein-lysine N-methyltransferase activity	molecular_function	3	932	22	33177	0.00302221	0.0138549	4.85422	Lj4g3v0510040.3; Lj0g3v0256709.1; Lj1g3v1785420.1		GO:0043625	delta DNA polymerase complex	cellular_component	1	683	5	33177	0.0040609	0.0153919	9.71508	Lj1g3v1353710.2
Lj0g3v0089139.2	247.057	494.114	0	0	#NAME?	1.49991e-26	8.4742e-24	Down	50.6033	38.6921	5.95433e-25	1.48937e-22	protein_coding	CUFF.4797	GO:0046872,GO:0046982,GO:0043565,GO:0003700,GO:0044212,GO:0019760,GO:0006355	metal ion binding|protein heterodimerization activity|sequence-specific DNA binding|transcription factor activity, sequence-specific DNA binding|transcription regulatory region DNA binding|glucosinolate metabolic process|regulation of transcription, DNA-templated				positive regulation of translation	biological_process	3	932	22	33177	0.00302221	0.0138549	4.85422	Lj1g3v4790750.2; Lj0g3v0259279.1; Lj0g3v0032889.1		GO:0045004	DNA replication proofreading	biological_process	1	683	5	33177	0.0040609	0.0153919	9.71508	Lj1g3v1353710.2
Lj0g3v0089139.3	33.5585	62.7438	4.37318	0.069699	-3.84272	0.00878473	0.178519	Down	6.66486	5.74265	0.226746	0.713331								molybdenum incorporation into molybdenum-molybdopterin complex	biological_process	2	932	11	33177	0.00307951	0.0139434	6.4723	Lj0g3v0169799.1; Lj2g3v2926350.3		GO:0080085	signal recognition particle, chloroplast targeting	cellular_component	1	683	5	33177	0.0040609	0.0153919	9.71508	Lj1g3v4717430.1
Lj0g3v0090239.1	17.1385	34.2769	0	0	#NAME?	0.00626673	0.137665	Down	1.84127	0.859569	6.17692e-08	4.05742e-10	protein_coding	gene.g6807.t1	GO:0005794,GO:0005887,GO:0016020,GO:0005634,GO:0005886,GO:0009506,GO:0005773,GO:0005315,GO:0022891,GO:0015293,GO:0006817,GO:0009737	Golgi apparatus|integral component of plasma membrane|membrane|nucleus|plasma membrane|plasmodesma|vacuole|inorganic phosphate transmembrane transporter activity|substrate-specific transmembrane transporter activity|symporter activity|phosphate ion transport|response to abscisic acid				ER-associated misfolded protein catabolic process	biological_process	2	932	11	33177	0.00307951	0.0139434	6.4723	Lj6g3v2274300.3; Lj6g3v2274310.1		GO:0051791	medium-chain fatty acid metabolic process	biological_process	1	683	5	33177	0.0040609	0.0153919	9.71508	Lj0g3v0333489.4
Lj0g3v0090429.1	147.018	41.7789	252.258	6.03791	2.59405	0.000143528	0.00553675	Up	0.770981	1.14469	4.58206	6.89102	protein_coding	CUFF.4893	GO:0016021,GO:0005524,GO:0004674,GO:0009734,GO:0009742,GO:0010305,GO:0010233	integral component of membrane|ATP binding|protein serine/threonine kinase activity|auxin-activated signaling pathway|brassinosteroid mediated signaling pathway|leaf vascular tissue pattern formation|phloem transport				BRCA1-A complex	cellular_component	2	932	11	33177	0.00307951	0.0139434	6.4723	Lj2g3v0535750.1; Lj0g3v0244289.1		GO:0009974	zeinoxanthin epsilon hydroxylase activity	molecular_function	1	683	5	33177	0.0040609	0.0153919	9.71508	Lj1g3v2066520.1
Lj0g3v0090439.1	313.196	122.861	503.531	4.0984	2.03506	5.8697e-05	0.00251271	Up	2.40622	3.66812	11.0178	13.8958	protein_coding	CUFF.4894						cellular ion homeostasis	biological_process	2	932	11	33177	0.00307951	0.0139434	6.4723	Lj0g3v0123269.3; Lj3g3v2921100.1		GO:0031386	protein tag	molecular_function	1	683	5	33177	0.0040609	0.0153919	9.71508	Lj0g3v0319629.1
Lj0g3v0090479.1	17.0085	34.017	0	0	#NAME?	0.035853	0.485058	Down	2.53569	0.374832	0	0	repeat	CUFF.4896						response to fungus	biological_process	7	932	87	33177	0.00311483	0.0140599	2.86418	Lj4g3v0948880.2; Lj0g3v0133589.1; Lj3g3v2576360.1; Lj3g3v2574480.1; Lj5g3v0681220.1; Lj1g3v3053640.1; Lj0g3v0076609.2		GO:0034709	methylosome	cellular_component	1	683	5	33177	0.0040609	0.0153919	9.71508	Lj5g3v0975430.1
Lj0g3v0090489.1	68.9819	137.964	0	0	#NAME?	2.43355e-08	1.98483e-06	Down	23.2192	12.258	0	0	protein_coding	CUFF.4897						protein deubiquitination	biological_process	7	932	88	33177	0.0033438	0.0150471	2.83163	Lj2g3v3163950.3; Lj0g3v0363409.1; Lj1g3v4579450.3; Lj6g3v1493510.4; Lj0g3v0363429.1; Lj6g3v1055600.1; Lj2g3v1734680.1		GO:1990446	U1 snRNP binding	molecular_function	1	683	5	33177	0.0040609	0.0153919	9.71508	Lj5g3v0975430.1
Lj0g3v0090499.1	166.794	333.588	0	0	#NAME?	7.48726e-14	1.30998e-11	Down	17.1666	10.3463	0	0	repeat	CUFF.4898						carbonate dehydratase activity	molecular_function	3	932	23	33177	0.00357802	0.0160029	4.64317	Lj2g3v1002750.2; Lj2g3v1403790.1; Lj5g3v0670150.1		GO:0030010	establishment of cell polarity	biological_process	1	683	5	33177	0.0040609	0.0153919	9.71508	Lj1g3v2611470.1
Lj0g3v0090559.1	177.562	355.123	0	0	#NAME?	1.19897e-20	3.86822e-18	Down	45.08	53.7238	0	0	NULL	CUFF.4903						carboxypeptidase activity	molecular_function	3	932	23	33177	0.00357802	0.0160029	4.64317	Lj0g3v0247359.1; Lj1g3v4723790.1; Lj0g3v0090599.2		GO:0032182	ubiquitin-like protein binding	molecular_function	1	683	5	33177	0.0040609	0.0153919	9.71508	Lj0g3v0284739.1
Lj0g3v0090569.1	2394.49	3949.58	839.396	0.212528	-2.23428	3.11382e-07	2.12973e-05	Down	97.8291	142.981	21.7774	29.4519	protein_coding	CUFF.4907	GO:0005829,GO:0047134,GO:0004791,GO:0045454,GO:0009860,GO:0010183,GO:0080092,GO:0046686	cytosol|protein-disulfide reductase activity|thioredoxin-disulfide reductase activity|cell redox homeostasis|pollen tube growth|pollen tube guidance|regulation of pollen tube growth|response to cadmium ion				3,9-dihydroxypterocarpan 6a-monooxygenase activity	molecular_function	2	932	12	33177	0.00402077	0.0178521	5.93294	Lj0g3v0219429.1; Lj0g3v0229339.1		GO:0097602	cullin family protein binding	molecular_function	1	683	5	33177	0.0040609	0.0153919	9.71508	Lj0g3v0284739.1
Lj0g3v0090599.2	287.166	189.774	384.558	2.0264	1.01892	0.0437759	0.552892	Up	5.59852	8.08864	12.1562	15.6389	protein_coding	CUFF.4946	GO:0005576,GO:0005777,GO:0005773,GO:0004180,GO:0016747,GO:0019748	extracellular region|peroxisome|vacuole|carboxypeptidase activity|transferase activity, transferring acyl groups other than amino-acyl groups|secondary metabolic process				nitrogen utilization	biological_process	2	932	12	33177	0.00402077	0.0178521	5.93294	Lj1g3v4959910.1; Lj5g3v1314550.1		GO:0009644	response to high light intensity	biological_process	5	683	74	33177	0.00421973	0.0159455	3.28212	Lj0g3v0307759.1; Lj0g3v0295009.1; Lj0g3v0226889.1; Lj0g3v0080949.1; Lj0g3v0261509.1
Lj0g3v0090869.1	18.4064	1.99221	34.8206	17.4784	4.1275	0.0465015	0.574862	Up	0.0704764	0.0352013	1.30219	0.390192	repeat	CUFF.4930						xyloglucan:xyloglucosyl transferase activity	molecular_function	4	932	38	33177	0.00402798	0.0178521	3.74712	Lj3g3v3053400.2; Lj1g3v4614440.1; Lj2g3v0824780.1; Lj0g3v0202719.1		GO:0006865	amino acid transport	biological_process	3	683	33	33177	0.00453542	0.0170866	4.41595	Lj0g3v0304149.2; Lj0g3v0068709.1; Lj2g3v2726510.2
Lj0g3v0090899.1	205.579	113.794	297.365	2.61318	1.3858	0.0156276	0.272719	Up	8.21013	9.61745	21.6543	24.965								secondary shoot formation	biological_process	3	932	24	33177	0.00419931	0.0184591	4.4497	Lj1g3v2068760.1; Lj1g3v2035130.1; Lj1g3v1786360.1		GO:0009269	response to desiccation	biological_process	2	683	17	33177	0.00476241	0.0177806	5.71475	Lj3g3v2890770.2; Lj2g3v1468540.1
Lj0g3v0090949.1	192.777	95.5686	289.984	3.03431	1.60137	0.00649366	0.141675	Up	3.72364	2.49684	8.87395	10.1406	protein_coding	CUFF.4939	GO:0047998,GO:0031418,GO:0046872	hyoscyamine (6S)-dioxygenase activity|L-ascorbic acid binding|metal ion binding				microtubule-based movement	biological_process	8	932	112	33177	0.00438583	0.0184591	2.54269	Lj3g3v1820590.1; Lj4g3v0548830.2; Lj4g3v2250190.1; Lj1g3v3105120.1; Lj4g3v3099270.2; Lj5g3v1602360.3; Lj2g3v1707580.2; Lj0g3v0348329.2		GO:0071329	cellular response to sucrose stimulus	biological_process	2	683	17	33177	0.00476241	0.0177806	5.71475	Lj0g3v0171359.1; Lj4g3v3113820.3
Lj0g3v0090989.2	12.2039	24.4078	0	0	#NAME?	0.0281196	0.411091	Down	1.57866	5.47327	6.32032e-15	2.62255e-13								cell wall organization	biological_process	25	932	528	33177	0.00445503	0.0184591	1.68549	Lj2g3v3057350.1; Lj0g3v0255159.1; Lj3g3v2042270.1; Lj0g3v0228359.1; Lj3g3v3053400.2; Lj0g3v0273569.1; Lj0g3v0361429.2; Lj3g3v3639610.2; Lj0g3v0071839.1; Lj0g3v0232379.1; Lj0g3v0342139.3; Lj3g3v3513760.1; Lj1g3v4614440.1; Lj0g3v0318099.1; Lj2g3v2003110.1; Lj5g3v2012410.3; Lj0g3v0260439.2; Lj0g3v0127009.1; Lj6g3v1392560.1; Lj5g3v1259860.1; Lj0g3v0310869.2; Lj2g3v0824780.1; Lj0g3v0202719.1; Lj5g3v15…		GO:0042148	strand invasion	biological_process	2	683	17	33177	0.00476241	0.0177806	5.71475	Lj0g3v0257079.3; Lj0g3v0101329.3
Lj0g3v0091049.1	563.419	100.461	1026.38	10.2167	3.35286	7.69473e-06	0.000395589	Up	1.68912	6.99921	32.5691	56.1825	protein_coding	CUFF.4956						thiolester hydrolase activity	molecular_function	1	932	4	33177	0.004555	0.0184591	8.89941	Lj1g3v1498440.2		GO:0010468	regulation of gene expression	biological_process	5	683	77	33177	0.00512951	0.019094	3.15425	Lj0g3v0086399.2; Lj2g3v3224040.1; Lj2g3v3224020.1; Lj2g3v3224010.1; Lj4g3v1725040.1
Lj0g3v0091629.1	78.0951	138.798	17.392	0.125304	-2.99649	0.00105415	0.0310271	Down	19.789	25.5517	3.03993	2.53902								regulation of ruffle assembly	biological_process	1	932	4	33177	0.004555	0.0184591	8.89941	Lj6g3v1160740.2		GO:0003727	single-stranded RNA binding	molecular_function	4	683	55	33177	0.00542821	0.0201458	3.53276	Lj0g3v0241089.1; Lj0g3v0241079.2; Lj4g3v2363080.1; Lj4g3v2369400.1
Lj0g3v0091879.1	20.712	41.4241	0	0	#NAME?	0.0104933	0.203991	Down	1.30226	6.20454	0	0	NULL	CUFF.5011						positive regulation of defense response to bacterium, incompatible interaction	biological_process	1	932	4	33177	0.004555	0.0184591	8.89941	Lj4g3v3114890.1		GO:0050661	NADP binding	molecular_function	5	683	78	33177	0.00546247	0.0202128	3.11381	Lj6g3v1038800.2; Lj0g3v0018799.1; Lj0g3v0040279.1; Lj0g3v0335329.1; Lj0g3v0268939.1
Lj0g3v0091899.1	190.261	266.95	113.572	0.425443	-1.23296	0.0380084	0.503127	Down	20.5527	16.579	6.33701	9.56605	NULL	CUFF.5017						cellular response to nitrate	biological_process	1	932	4	33177	0.004555	0.0184591	8.89941	Lj3g3v3069050.1		GO:0006790	sulfur compound metabolic process	biological_process	2	683	18	33177	0.00562832	0.02036	5.39727	Lj4g3v0449990.1; Lj0g3v0271169.1
Lj0g3v0092009.1	46.6771	81.7726	11.5817	0.141633	-2.81977	0.0167001	0.286187	Down	6.80352	4.19553	0.179736	1.37004	protein_coding	CUFF.5025						oxidoreductase activity, acting on NAD(P)H, quinone or similar compound as acceptor	molecular_function	1	932	4	33177	0.004555	0.0184591	8.89941	Lj4g3v2434840.1		GO:0009165	nucleotide biosynthetic process	biological_process	2	683	18	33177	0.00562832	0.02036	5.39727	Lj2g3v1415430.2; Lj0g3v0351949.2
Lj0g3v0092309.1	20.1275	38.8201	1.43484	0.0369614	-4.75784	0.0217679	0.344798	Down	6.64164	2.438	2.70432e-22	0.368705	NULL	CUFF.5044						translation repressor activity	molecular_function	1	932	4	33177	0.004555	0.0184591	8.89941	Lj0g3v0259279.1		GO:0015996	chlorophyll catabolic process	biological_process	2	683	18	33177	0.00562832	0.02036	5.39727	Lj2g3v3246900.1; Lj2g3v3315570.1
Lj0g3v0092479.1	236.046	16.5883	455.504	27.4593	4.77922	1.55166e-13	2.5975e-11	Up	0.270634	1.10864	19.8303	17.616								glyceraldehyde-3-phosphate dehydrogenase (NADP+) (non-phosphorylating) activity	molecular_function	1	932	4	33177	0.004555	0.0184591	8.89941	Lj1g3v2377950.2		GO:0003779	actin binding	molecular_function	2	683	18	33177	0.00562832	0.02036	5.39727	Lj5g3v0278030.1; Lj5g3v0278020.1
Lj0g3v0092499.1	28.8906	55.3898	2.39141	0.0431742	-4.53369	0.00655103	0.142602	Down	2.42028	1.84718	0.00346015	0.188272	NULL	CUFF.5061						Golgi trans cisterna	cellular_component	1	932	4	33177	0.004555	0.0184591	8.89941	Lj4g3v1303750.3		GO:0000150	recombinase activity	molecular_function	2	683	18	33177	0.00562832	0.02036	5.39727	Lj0g3v0257079.3; Lj0g3v0101329.3
Lj0g3v0092959.1	30.5338	61.0676	0	0	#NAME?	0.000107688	0.00431055	Down	8.24363	9.95137	0	0	protein_coding	CUFF.5099	GO:0005634,GO:0003677,GO:0042802,GO:0003700,GO:0009734,GO:0010150,GO:0045892,GO:0009733,GO:0006351	nucleus|DNA binding|identical protein binding|transcription factor activity, sequence-specific DNA binding|auxin-activated signaling pathway|leaf senescence|negative regulation of transcription, DNA-templated|response to auxin|transcription, DNA-templated	ko04075	Plant hormone signal transduction		cellular response to salicylic acid stimulus	biological_process	1	932	4	33177	0.004555	0.0184591	8.89941	Lj4g3v0300480.2		GO:0009631	cold acclimation	biological_process	4	683	56	33177	0.00586148	0.02036	3.46967	Lj4g3v0335750.1; Lj6g3v2256790.1; Lj5g3v0278030.1; Lj5g3v0278020.1
Lj0g3v0093019.3	25.0788	0	50.1577	Inf	Inf	0.000539377	0.0175704	Up	0	0	4.15777	6.20433	NULL	CUFF.5108						nuclear division	biological_process	1	932	4	33177	0.004555	0.0184591	8.89941	Lj5g3v1208320.2		GO:0005634	nucleus	cellular_component	176	683	7245	33177	0.00591884	0.02036	1.18002	Lj1g3v0318630.1; Lj4g3v0336730.1; Lj5g3v1412700.1; Lj0g3v0341719.2; Lj0g3v0196189.1; Lj6g3v0363820.2; Lj1g3v3643300.2; Lj5g3v0875880.1; Lj1g3v3642260.3; Lj3g3v2708760.2; Lj0g3v0354159.1; Lj3g3v0409500.1; Lj4g3v2820080.2; Lj1g3v4994130.1; Lj0g3v0253889.1; Lj0g3v0263909.1; Lj0g3v0086399.2; Lj5g3v1004020.1; Lj0g3v0256069.1; Lj0g3v0262329.1; Lj3g3v0428950.2; Lj4g3v2871870.1; Lj0g3v0038729.2; Lj1g3v38…
Lj0g3v0093109.1	16.7198	33.4396	0	0	#NAME?	0.0120287	0.225206	Down	4.75783	1.14151	2.08539e-07	1.00706e-12								translation regulator activity	molecular_function	1	932	4	33177	0.004555	0.0184591	8.89941	Lj0g3v0032889.1		GO:0009685	gibberellin metabolic process	biological_process	1	683	6	33177	0.00600841	0.02036	8.0959	Lj3g3v3500200.1
Lj0g3v0093119.1	39.9412	72.9462	6.93621	0.0950867	-3.39461	0.00882609	0.179292	Down	4.5332	4.99167	0.449878	0.459634	protein_coding	CUFF.5110						positive regulation of peptidyl-threonine phosphorylation	biological_process	1	932	4	33177	0.004555	0.0184591	8.89941	Lj0g3v0284719.1		GO:0052635	C-20 gibberellin 2-beta-dioxygenase activity	molecular_function	1	683	6	33177	0.00600841	0.02036	8.0959	Lj3g3v3500200.1
Lj0g3v0093909.1	61.8927	0	123.785	Inf	Inf	4.33945e-08	3.40612e-06	Up	0	0	3.65355	7.54375	NULL	CUFF.5176						cellular response to interleukin-1	biological_process	1	932	4	33177	0.004555	0.0184591	8.89941	Lj0g3v0284719.1		GO:0001129	RNA polymerase II transcription factor activity, TBP-class protein binding, involved in preinitiation complex assembly	molecular_function	1	683	6	33177	0.00600841	0.02036	8.0959	Lj0g3v0215779.1
Lj0g3v0094279.1	102.036	204.071	0	0	#NAME?	4.7608e-11	5.842e-09	Down	6.30688	11.747	0	0	protein_coding	CUFF.5206	GO:0005634,GO:0003677,GO:0008270,GO:0006310,GO:0006281,GO:0006260	nucleus|DNA binding|zinc ion binding|DNA recombination|DNA repair|DNA replication	ko03030,ko03420,ko03430,ko03440,ko03460	DNA replication|Nucleotide excision repair|Mismatch repair|Homologous recombination|Fanconi anemia pathway		cell wall pectin metabolic process	biological_process	1	932	4	33177	0.004555	0.0184591	8.89941	Lj0g3v0334939.2		GO:0010047	fruit dehiscence	biological_process	1	683	6	33177	0.00600841	0.02036	8.0959	Lj3g3v3666580.1
Lj0g3v0094349.2	539.133	1069.83	8.4397	0.00788885	-6.98597	7.19352e-14	1.27089e-11	Down	31.8806	53.7632	0.346947	0.29711	protein_coding	CUFF.5225	GO:0046872,GO:0043565,GO:0003700,GO:0044212,GO:0019760,GO:0006355	metal ion binding|sequence-specific DNA binding|transcription factor activity, sequence-specific DNA binding|transcription regulatory region DNA binding|glucosinolate metabolic process|regulation of transcription, DNA-templated				SCF-dependent proteasomal ubiquitin-dependent protein catabolic process	biological_process	1	932	4	33177	0.004555	0.0184591	8.89941	Lj1g3v3556950.1		GO:0051090	regulation of sequence-specific DNA binding transcription factor activity	biological_process	1	683	6	33177	0.00600841	0.02036	8.0959	Lj2g3v1468540.1
Lj0g3v0094429.1	12.5206	25.0412	0	0	#NAME?	0.0256505	0.386132	Down	2.45757	4.21235	5.68882e-23	0	NULL	CUFF.5221						glycine catabolic process	biological_process	1	932	4	33177	0.004555	0.0184591	8.89941	Lj5g3v0404800.1		GO:0034004	germacradienol synthase activity	molecular_function	1	683	6	33177	0.00600841	0.02036	8.0959	Lj0g3v0063649.1
Lj0g3v0094519.1	23.747	0	47.4939	Inf	Inf	0.000817676	0.0249573	Up	0	0	6.66507	6.95088	repeat	CUFF.5229	GO:0046872,GO:0003676,GO:0004523	metal ion binding|nucleic acid binding|RNA-DNA hybrid ribonuclease activity				DNA replication checkpoint	biological_process	1	932	4	33177	0.004555	0.0184591	8.89941	Lj1g3v4913220.1		GO:0052577	germacrene-D synthase activity	molecular_function	1	683	6	33177	0.00600841	0.02036	8.0959	Lj0g3v0063649.1
Lj0g3v0094649.1	17.9821	34.4263	1.53782	0.0446698	-4.48456	0.0436696	0.552496	Down	4.87603	1.20051	0.275545	2.032e-09	NULL	CUFF.5239						non-membrane spanning protein tyrosine kinase activity	molecular_function	1	932	4	33177	0.004555	0.0184591	8.89941	Lj1g3v4913220.1		GO:0009540	zeaxanthin epoxidase [overall] activity	molecular_function	1	683	6	33177	0.00600841	0.02036	8.0959	Lj3g3v1145820.3
Lj0g3v0094939.1	27.2905	54.1027	0.478281	0.00884025	-6.8217	0.0149367	0.263615	Down	0.588456	2.72727	0.0135521	0.02346								glucuronoxylan 4-O-methyltransferase activity	molecular_function	1	932	4	33177	0.004555	0.0184591	8.89941	Lj3g3v1959010.1		GO:0052662	zeaxanthin epoxidase activity	molecular_function	1	683	6	33177	0.00600841	0.02036	8.0959	Lj3g3v1145820.3
Lj0g3v0095449.1	130.186	257.877	2.49438	0.00967276	-6.69186	1.1383e-07	8.37707e-06	Down	7.81603	15.5992	0.156471	0.0921531	protein_coding	gene.g7279.t1	GO:0043231,GO:0102360,GO:0047893,GO:0102425,GO:0080043,GO:0080046,GO:0080044,GO:0035251,GO:0009813,GO:0052696	intracellular membrane-bounded organelle|daphnetin 3-O-glucosyltransferase activity|flavonol 3-O-glucosyltransferase activity|myricetin 3-O-glucosyltransferase activity|quercetin 3-O-glucosyltransferase activity|quercetin 4'-O-glucosyltransferase activity|quercetin 7-O-glucosyltransferase activity|UDP-glucosyltransferase activity|flavonoid biosynthetic process|flavonoid glucuronidation				response to anoxia	biological_process	1	932	4	33177	0.004555	0.0184591	8.89941	Lj0g3v0104399.3		GO:0052663	antheraxanthin epoxidase activity	molecular_function	1	683	6	33177	0.00600841	0.02036	8.0959	Lj3g3v1145820.3
Lj0g3v0095879.1	34.268	0	68.5361	Inf	Inf	0.000800861	0.0245685	Up	0	0	7.21056	24.0287	NULL	CUFF.5311						nuclear pore distribution	biological_process	1	932	4	33177	0.004555	0.0184591	8.89941	Lj2g3v3337540.1		GO:0000394	RNA splicing, via endonucleolytic cleavage and ligation	biological_process	1	683	6	33177	0.00600841	0.02036	8.0959	Lj4g3v2363080.1
Lj0g3v0095969.1	81.5656	15.6949	147.436	9.39388	3.23172	0.000394175	0.0134292	Up	0.336653	0.622281	4.42973	4.64298	repeat	CUFF.5320	GO:0004190,GO:0004519,GO:0003676,GO:0003964,GO:0008270,GO:0015074	aspartic-type endopeptidase activity|endonuclease activity|nucleic acid binding|RNA-directed DNA polymerase activity|zinc ion binding|DNA integration				3-phosphoshikimate 1-carboxyvinyltransferase activity	molecular_function	1	932	4	33177	0.004555	0.0184591	8.89941	Lj6g3v1549160.2		GO:0042754	negative regulation of circadian rhythm	biological_process	1	683	6	33177	0.00600841	0.02036	8.0959	Lj0g3v0361539.1
Lj0g3v0095979.1	41.0864	0	82.1727	Inf	Inf	4.71946e-06	0.00025623	Up	0.00243667	7.74439e-11	2.84368	4.13577	repeat	CUFF.5321	GO:0004190,GO:0004519,GO:0003676,GO:0003964,GO:0008270,GO:0015074	aspartic-type endopeptidase activity|endonuclease activity|nucleic acid binding|RNA-directed DNA polymerase activity|zinc ion binding|DNA integration				L-alanine:2-oxoglutarate aminotransferase activity	molecular_function	1	932	4	33177	0.004555	0.0184591	8.89941	Lj2g3v1415390.1		GO:0009885	transmembrane histidine kinase cytokinin receptor activity	molecular_function	1	683	6	33177	0.00600841	0.02036	8.0959	Lj4g3v3113820.3
Lj0g3v0095989.1	75.3074	13.2934	137.321	10.3301	3.36878	0.000398019	0.0135177	Up	0.665868	0.802137	6.88816	7.95723	repeat	CUFF.5322	GO:0004190,GO:0005524,GO:0003676,GO:0008270,GO:0015074	aspartic-type endopeptidase activity|ATP binding|nucleic acid binding|zinc ion binding|DNA integration				L-tyrosine:2-oxoglutarate aminotransferase activity	molecular_function	1	932	4	33177	0.004555	0.0184591	8.89941	Lj2g3v1415390.1		GO:0019955	cytokine binding	molecular_function	1	683	6	33177	0.00600841	0.02036	8.0959	Lj4g3v3113820.3
Lj0g3v0096199.1	332.234	662.999	1.46917	0.00221594	-8.81786	1.16287e-29	8.29892e-27	Down	15.2611	13.1892	0.0128472	0.0434369								regulation of rRNA processing	biological_process	1	932	4	33177	0.004555	0.0184591	8.89941	Lj2g3v3187350.1		GO:2001022	positive regulation of response to DNA damage stimulus	biological_process	1	683	6	33177	0.00600841	0.02036	8.0959	Lj0g3v0062389.1
Lj0g3v0096199.2	206.79	412.11	1.46917	0.00356499	-8.13189	5.88052e-17	1.32343e-14	Down	6.81595	10.9484	0.0125035	0.0429466	NULL	CUFF.5333						positive regulation of ligand-dependent nuclear receptor transcription coactivator activity	biological_process	1	932	4	33177	0.004555	0.0184591	8.89941	Lj2g3v3188410.1		GO:0034720	histone H3-K4 demethylation	biological_process	1	683	6	33177	0.00600841	0.02036	8.0959	Lj0g3v0317149.1
Lj0g3v0096219.1	13.7523	0	27.5046	Inf	Inf	0.0173289	0.294082	Up	1.40766e-12	1.0038e-11	1.07485	1.73492	NULL	CUFF.5330						inositol phosphorylation	biological_process	1	932	4	33177	0.004555	0.0184591	8.89941	Lj5g3v0109820.2		GO:0004016	adenylate cyclase activity	molecular_function	1	683	6	33177	0.00600841	0.02036	8.0959	Lj0g3v0021339.1
Lj0g3v0096589.3	12.772	25.5439	0	0	#NAME?	0.0237382	0.3665	Down	1.91772	2.99253	3.68143e-76	4.53551e-89								drought recovery	biological_process	1	932	4	33177	0.004555	0.0184591	8.89941	Lj0g3v0186529.1		GO:0015689	molybdate ion transport	biological_process	1	683	6	33177	0.00600841	0.02036	8.0959	Lj3g3v0821100.2
Lj0g3v0096589.4	72.8606	145.721	0	0	#NAME?	2.70961e-05	0.0012402	Down	6.19097	17.0955	2.21925e-77	2.51897e-85								anthocyanin-containing compound biosynthetic process	biological_process	4	932	40	33177	0.00504303	0.0202947	3.55976	Lj3g3v0429610.1; Lj0g3v0128059.1; Lj4g3v0412780.1; Lj6g3v1985690.1		GO:0006297	nucleotide-excision repair, DNA gap filling	biological_process	1	683	6	33177	0.00600841	0.02036	8.0959	Lj1g3v1353710.2
Lj0g3v0096669.1	165.621	263.519	67.7236	0.256997	-1.96018	0.00266513	0.0679602	Down	12.2128	21.8235	5.07284	3.64581	protein_coding	CUFF.5366	GO:0005634,GO:0010311,GO:0045893	nucleus|lateral root formation|positive regulation of transcription, DNA-templated				rRNA base methylation	biological_process	2	932	13	33177	0.00511863	0.0202947	5.47656	Lj5g3v0422410.1; Lj0g3v0305119.2		GO:0004792	thiosulfate sulfurtransferase activity	molecular_function	1	683	6	33177	0.00600841	0.02036	8.0959	Lj0g3v0270819.1
Lj0g3v0096809.1	2760.16	3746.07	1774.24	0.473628	-1.07817	0.0462238	0.57285	Down	291.472	174.28	102.21	119.882	protein_coding	CUFF.5381	GO:0005618,GO:0005576,GO:0006952	cell wall|extracellular region|defense response				response to symbiotic fungus	biological_process	2	932	13	33177	0.00511863	0.0202947	5.47656	Lj0g3v0034399.3; Lj3g3v2938490.4		GO:0009142	nucleoside triphosphate biosynthetic process	biological_process	1	683	6	33177	0.00600841	0.02036	8.0959	Lj1g3v0395830.1
Lj0g3v0097279.1	126.268	252.535	0	0	#NAME?	1.06731e-15	2.18449e-13	Down	5.40075	8.44735	0	0	protein_coding	CUFF.5411						killing of cells of other organism	biological_process	2	932	13	33177	0.00511863	0.0202947	5.47656	Lj1g3v1382030.1; Lj0g3v0276939.1		GO:0042623	ATPase activity, coupled	molecular_function	1	683	6	33177	0.00600841	0.02036	8.0959	Lj2g3v2925160.1
Lj0g3v0097359.1	76.712	147.273	6.15127	0.0417679	-4.58146	5.96014e-06	0.00031755	Down	38.8503	22.372	2.48334	0	NULL	CUFF.5417						prefoldin complex	cellular_component	2	932	13	33177	0.00511863	0.0202947	5.47656	Lj1g3v3608340.2; Lj5g3v1412670.1		GO:0034715	pICln-Sm protein complex	cellular_component	1	683	6	33177	0.00600841	0.02036	8.0959	Lj5g3v0975430.1
Lj0g3v0098439.1	82.5031	150.415	14.591	0.0970046	-3.3658	0.000203745	0.00761067	Down	11.2744	16.6638	1.97502	0.730371								positive regulation of histone acetylation	biological_process	2	932	13	33177	0.00511863	0.0202947	5.47656	Lj2g3v0535750.1; Lj0g3v0244289.1		GO:0051443	positive regulation of ubiquitin-protein transferase activity	biological_process	1	683	6	33177	0.00600841	0.02036	8.0959	Lj0g3v0284739.1
Lj0g3v0099689.1	559.145	865.238	253.052	0.292465	-1.77367	0.000542364	0.0176254	Down	107.072	70.6806	26.1189	26.0538	protein_coding	CUFF.5594	GO:0016021,GO:0009705,GO:0015140	integral component of membrane|plant-type vacuole membrane|malate transmembrane transporter activity				mannan endo-1,4-beta-mannosidase activity	molecular_function	2	932	13	33177	0.00511863	0.0202947	5.47656	Lj0g3v0076029.1; Lj1g3v2126120.1		GO:0006631	fatty acid metabolic process	biological_process	5	683	80	33177	0.00617538	0.0208691	3.03596	Lj0g3v0307759.1; Lj0g3v0295009.1; Lj0g3v0226889.1; Lj0g3v0173579.1; Lj0g3v0261509.1
Lj0g3v0099719.1	20.9634	41.9268	0	0	#NAME?	0.0081574	0.169453	Down	0.962518	4.11414	0	8.59857e-112	protein_coding	CUFF.5596	GO:0005634,GO:0003677,GO:0003700,GO:0009793,GO:0006355,GO:0006351	nucleus|DNA binding|transcription factor activity, sequence-specific DNA binding|embryo development ending in seed dormancy|regulation of transcription, DNA-templated|transcription, DNA-templated				mannan catabolic process	biological_process	2	932	13	33177	0.00511863	0.0202947	5.47656	Lj0g3v0076029.1; Lj1g3v2126120.1		GO:0009089	lysine biosynthetic process via diaminopimelate	biological_process	3	683	36	33177	0.00621989	0.0209627	4.04795	Lj6g3v1038800.2; Lj0g3v0100599.1; Lj0g3v0040279.1
Lj0g3v0099759.1	23.866	0	47.7319	Inf	Inf	0.000779829	0.0240457	Up	0	0	1.50121	2.16531	repeat	CUFF.5598						microtubule nucleation	biological_process	3	932	26	33177	0.00565181	0.0223483	4.10742	Lj2g3v3088170.1; Lj2g3v3088180.1; Lj0g3v0115809.2		GO:0022891	substrate-specific transmembrane transporter activity	molecular_function	4	683	57	33177	0.00631853	0.0212378	3.4088	Lj0g3v0080949.1; Lj0g3v0090239.1; Lj2g3v0810990.3; Lj0g3v0101259.1
Lj0g3v0100299.1	123.392	59.2263	187.557	3.16678	1.66302	0.0187518	0.31008	Up	15.1453	5.50884	40.117	26.1347	NULL	NODE_55635_length_297_cov_150.063980.path3						transport	biological_process	17	932	328	33177	0.00569437	0.022456	1.845	Lj1g3v3704730.1; Lj0g3v0351909.1; Lj0g3v0154099.1; Lj5g3v1772520.1; Lj4g3v2434840.1; Lj1g3v0913250.2; Lj3g3v1556590.1; Lj4g3v2928720.1; Lj5g3v1999310.1; Lj1g3v4564810.1; Lj5g3v1117160.1; Lj0g3v0273039.1; Lj2g3v1019680.3; Lj1g3v1914990.2; Lj5g3v0528770.1; Lj0g3v0160909.1; Lj0g3v0360049.1		GO:0010050	vegetative phase change	biological_process	2	683	19	33177	0.00658248	0.0220063	5.1132	Lj2g3v1277440.1; Lj1g3v2941890.1
Lj0g3v0100599.1	13.3681	26.7361	0	0	#NAME?	0.0199207	0.3232	Down	1.66466	1.1242	3.53154e-26	5.66786e-104	protein_coding	CUFF.5630	GO:0009507,GO:0008840,GO:0019877,GO:0009089	chloroplast|4-hydroxy-tetrahydrodipicolinate synthase|diaminopimelate biosynthetic process|lysine biosynthetic process via diaminopimelate	ko00300,ko00261	Lysine biosynthesis|Monobactam biosynthesis		cell wall biogenesis	biological_process	5	932	59	33177	0.00614757	0.0241136	3.01675	Lj3g3v3053400.2; Lj0g3v0232379.1; Lj1g3v4614440.1; Lj2g3v0824780.1; Lj0g3v0202719.1		GO:0016621	cinnamoyl-CoA reductase activity	molecular_function	2	683	19	33177	0.00658248	0.0220063	5.1132	Lj0g3v0361529.1; Lj0g3v0361539.1
Lj0g3v0100639.1	1127.7	2201.07	54.3294	0.0246832	-5.34033	1.57405e-26	8.71159e-24	Down	21.5671	29.8127	0.75662	0.511604								thiol-dependent ubiquitinyl hydrolase activity	molecular_function	5	932	59	33177	0.00614757	0.0241136	3.01675	Lj0g3v0363409.1; Lj6g3v1493510.4; Lj0g3v0363429.1; Lj6g3v1055600.1; Lj2g3v1734680.1		GO:0005765	lysosomal membrane	cellular_component	4	683	58	33177	0.00680001	0.0226728	3.35003	Lj1g3v3750660.1; Lj3g3v0935510.1; Lj6g3v0217220.1; Lj3g3v1619370.1
Lj0g3v0100679.1	56.883	0.502722	113.263	225.3	7.8157	3.01925e-07	2.07027e-05	Up	0.0410455	0	2.85278	5.14181	protein_coding	CUFF.5639						guiding stereospecific synthesis activity	molecular_function	4	932	42	33177	0.00622701	0.0243601	3.39025	Lj4g3v2266270.1; Lj0g3v0329689.1; Lj3g3v0821380.1; Lj1g3v2391170.1		GO:2000024	regulation of leaf development	biological_process	3	683	37	33177	0.00686221	0.0227585	3.93855	Lj0g3v0086399.2; Lj0g3v0171359.1; Lj0g3v0182029.1
Lj0g3v0101139.1	173.681	267.615	79.747	0.297991	-1.74666	0.00475293	0.110167	Down	9.65759	16.071	3.20979	4.50062								carbon utilization	biological_process	2	932	14	33177	0.00637976	0.0245646	5.08538	Lj2g3v1002750.2; Lj2g3v1403790.1		GO:0032502	developmental process	biological_process	3	683	37	33177	0.00686221	0.0227585	3.93855	Lj4g3v2363080.1; Lj4g3v2369400.1; Lj0g3v0317519.2
Lj0g3v0101179.1	82.9526	132.247	33.6581	0.254509	-1.97421	0.0195993	0.3199	Down	8.14971	5.3367	2.39514	1.01609								L-amino acid transmembrane transporter activity	molecular_function	2	932	14	33177	0.00637976	0.0245646	5.08538	Lj1g3v2940680.1; Lj0g3v0158069.1		GO:0005874	microtubule	cellular_component	13	683	321	33177	0.00718972	0.0237814	1.96723	Lj0g3v0117369.1; Lj0g3v0152369.2; Lj5g3v2123610.2; Lj0g3v0285899.1; Lj0g3v0213659.1; Lj1g3v0051020.1; Lj0g3v0225339.1; Lj4g3v2289100.1; Lj4g3v2618590.1; Lj0g3v0278019.1; Lj2g3v0780520.2; Lj0g3v0211939.1; Lj0g3v0330799.1
Lj0g3v0101259.1	221.14	338.925	103.354	0.304947	-1.71337	0.0025637	0.0656825	Down	14.0426	16.4371	3.19612	6.13333	protein_coding	CUFF.5679	GO:0009535,GO:0016021,GO:0009705,GO:0005524,GO:0022891,GO:0042631,GO:0006811	chloroplast thylakoid membrane|integral component of membrane|plant-type vacuole membrane|ATP binding|substrate-specific transmembrane transporter activity|cellular response to water deprivation|ion transport				intracellular sequestering of iron ion	biological_process	2	932	14	33177	0.00637976	0.0245646	5.08538	Lj3g3v0730020.1; Lj2g3v2183210.2		GO:0005525	GTP binding	molecular_function	18	683	495	33177	0.00754247	0.0248822	1.76638	Lj0g3v0117369.1; Lj0g3v0325649.1; Lj0g3v0152369.2; Lj0g3v0313349.1; Lj4g3v0451300.2; Lj5g3v2264070.1; Lj0g3v0172059.1; Lj3g3v0044270.1; Lj1g3v4831840.2; Lj4g3v2618590.1; Lj3g3v0965540.1; Lj0g3v0278019.1; Lj2g3v0918380.1; Lj3g3v0965840.2; Lj3g3v0948670.1; Lj1g3v4717430.1; Lj0g3v0313359.2; Lj0g3v0330799.1
Lj0g3v0101329.1	45.9127	91.8255	0	0	#NAME?	1.22868e-06	7.54663e-05	Down	7.79853	7.31215	0	3.56417e-13								epoxide hydrolase B activity	molecular_function	2	932	14	33177	0.00637976	0.0245646	5.08538	Lj1g3v4918670.1; Lj1g3v4918700.1		GO:0051017	actin filament bundle assembly	biological_process	2	683	20	33177	0.00762703	0.0250948	4.85754	Lj0g3v0087769.1; Lj6g3v1968120.2
Lj0g3v0101329.2	30.189	58.9432	1.43484	0.0243428	-5.36036	0.0379089	0.502469	Down	2.04723	10.4956	0	0.331845								intralumenal vesicle formation	biological_process	2	932	14	33177	0.00637976	0.0245646	5.08538	Lj0g3v0280389.1; Lj2g3v3088290.1		GO:0007165	signal transduction	biological_process	16	683	427	33177	0.00791707	0.0258673	1.82016	Lj0g3v0248489.1; Lj0g3v0247409.3; Lj2g3v0582830.1; Lj4g3v3099550.3; Lj0g3v0074439.1; Lj3g3v2665420.1; Lj3g3v0740490.2; Lj0g3v0140739.1; Lj0g3v0247889.1; Lj2g3v0604110.2; Lj5g3v1206680.1; Lj3g3v0744680.1; Lj0g3v0331339.3; Lj3g3v0323290.1; Lj0g3v0273259.2; Lj3g3v2665430.1
Lj0g3v0101329.3	72.6022	145.204	0	0	#NAME?	7.75708e-10	8.0754e-08	Down	16.5055	14.727	0	2.28427e-09	NULL	CUFF.5686	GO:0000794,GO:0005654,GO:0005524,GO:0008094,GO:0003690,GO:0000400,GO:0000150,GO:0003697,GO:0070192,GO:0000730,GO:0006312,GO:0007131,GO:0010212,GO:0042148	condensed nuclear chromosome|nucleoplasm|ATP binding|DNA-dependent ATPase activity|double-stranded DNA binding|four-way junction DNA binding|recombinase activity|single-stranded DNA binding|chromosome organization involved in meiotic cell cycle|DNA recombinase assembly|mitotic recombination|reciprocal meiotic recombination|response to ionizing radiation|strand invasion				phosphatidic acid binding	molecular_function	2	932	14	33177	0.00637976	0.0245646	5.08538	Lj2g3v1904480.1; Lj5g3v1701510.2		GO:0010256	endomembrane system organization	biological_process	1	683	7	33177	0.00829745	0.0258673	6.93934	Lj0g3v0045259.1
Lj0g3v0101729.1	131.408	66.859	195.958	2.93091	1.55135	0.023794	0.366842	Up	1.3848	0.912487	3.56327	3.2004	NULL	CUFF.5723						methylation	biological_process	5	932	60	33177	0.00667197	0.0256225	2.96647	Lj0g3v0293139.2; Lj1g3v0899930.3; Lj2g3v0415160.1; Lj0g3v0350799.2; Lj0g3v0310869.2		GO:0008023	transcription elongation factor complex	cellular_component	1	683	7	33177	0.00829745	0.0258673	6.93934	Lj0g3v0171359.1
Lj0g3v0101879.1	55.1116	8.54627	101.677	11.8972	3.57256	0.0224897	0.353155	Up	4.25384	0	12.2625	38.2327	NULL	CUFF.5730						hydrogen peroxide catabolic process	biological_process	11	932	188	33177	0.00713036	0.0265287	2.08284	Lj6g3v2218480.1; Lj0g3v0076249.2; Lj4g3v0189800.1; Lj2g3v1965080.1; Lj4g3v1153020.1; Lj0g3v0127489.1; Lj4g3v0338510.1; Lj2g3v1985270.1; Lj6g3v2222010.1; Lj0g3v0336889.1; Lj3g3v1407350.1		GO:0043609	regulation of carbon utilization	biological_process	1	683	7	33177	0.00829745	0.0258673	6.93934	Lj0g3v0171359.1
Lj0g3v0101939.1	70.2566	140.513	0	0	#NAME?	1.46842e-09	1.47216e-07	Down	6.53312	4.83053	0	0	protein_coding	CUFF.5736	GO:0016597,GO:0008152	amino acid binding|metabolic process				fatty acid metabolic process	biological_process	6	932	80	33177	0.00726374	0.0265287	2.66982	Lj0g3v0102229.1; Lj4g3v3003900.2; Lj0g3v0132879.1; Lj4g3v2580340.1; Lj0g3v0251229.1; Lj3g3v0115930.3		GO:0010506	regulation of autophagy	biological_process	1	683	7	33177	0.00829745	0.0258673	6.93934	Lj1g3v0051020.1
Lj0g3v0102009.1	15.4285	0	30.8571	Inf	Inf	0.0139505	0.251902	Up	0	0	4.12146	0.96161								nucleoid	cellular_component	3	932	28	33177	0.00740542	0.0265287	3.81403	Lj4g3v0510040.3; Lj0g3v0256709.1; Lj1g3v1785420.1		GO:0051879	Hsp90 protein binding	molecular_function	1	683	7	33177	0.00829745	0.0258673	6.93934	Lj1g3v0051020.1
Lj0g3v0102009.2	52.001	0	104.002	Inf	Inf	3.58063e-06	0.000199595	Up	0	0	5.19092	12.2398	protein_coding	CUFF.5742						chitin binding	molecular_function	3	932	28	33177	0.00740542	0.0265287	3.81403	Lj0g3v0106309.1; Lj0g3v0284719.1; Lj6g3v1078650.1		GO:0080025	phosphatidylinositol-3,5-bisphosphate binding	molecular_function	1	683	7	33177	0.00829745	0.0258673	6.93934	Lj1g3v3231370.4
Lj0g3v0102229.1	255.35	63.2062	447.494	7.07991	2.82373	5.42923e-07	3.53506e-05	Up	0.364537	2.84561	9.71513	12.7898	protein_coding	CUFF.5762	GO:0016021,GO:0005773,GO:0018685,GO:0020037,GO:0005506,GO:0006631,GO:0010345	integral component of membrane|vacuole|alkane 1-monooxygenase activity|heme binding|iron ion binding|fatty acid metabolic process|suberin biosynthetic process	ko00073	Cutin, suberine and wax biosynthesis		rRNA (uridine-N3-)-methyltransferase activity	molecular_function	1	932	5	33177	0.00745046	0.0265287	7.11953	Lj5g3v0422410.1		GO:0016629	12-oxophytodienoate reductase activity	molecular_function	1	683	7	33177	0.00829745	0.0258673	6.93934	Lj1g3v0115350.1
Lj0g3v0102309.1	582.465	1126.59	38.3402	0.0340321	-4.87696	2.24599e-23	9.15926e-21	Down	26.9554	28.8764	1.44093	0.439396	protein_coding	CUFF.5768	GO:0009941,GO:0016874	chloroplast envelope|ligase activity	ko04075	Plant hormone signal transduction		tRNA splicing, via endonucleolytic cleavage and ligation	biological_process	1	932	5	33177	0.00745046	0.0265287	7.11953	Lj4g3v2618650.1		GO:0010086	embryonic root morphogenesis	biological_process	1	683	7	33177	0.00829745	0.0258673	6.93934	Lj4g3v3113820.3
Lj0g3v0102419.1	116.367	31.1314	201.603	6.47588	2.69508	0.00420026	0.0994386	Up	5.4576	0.180024	23.9349	13.0059	protein_coding	CUFF.5775						aromatic amino acid transmembrane transporter activity	molecular_function	1	932	5	33177	0.00745046	0.0265287	7.11953	Lj2g3v1337620.1		GO:0051011	microtubule minus-end binding	molecular_function	1	683	7	33177	0.00829745	0.0258673	6.93934	Lj0g3v0190729.3
Lj0g3v0102469.1	38.5867	77.1734	0	0	#NAME?	1.02233e-05	0.000513892	Down	10.0372	7.53827	0	0	NULL	CUFF.5780						neutral amino acid transmembrane transporter activity	molecular_function	1	932	5	33177	0.00745046	0.0265287	7.11953	Lj2g3v1337620.1		GO:0033987	2-hydroxyisoflavanone dehydratase activity	molecular_function	1	683	7	33177	0.00829745	0.0258673	6.93934	Lj0g3v0070799.2
Lj0g3v0102499.1	86.2193	172.439	0	0	#NAME?	1.13754e-07	8.37707e-06	Down	13.8256	30.2514	0.018992	0.00103396								dol-P-Man:Man(7)GlcNAc(2)-PP-Dol alpha-1,6-mannosyltransferase activity	molecular_function	1	932	5	33177	0.00745046	0.0265287	7.11953	Lj3g3v0594260.2		GO:0046287	isoflavonoid metabolic process	biological_process	1	683	7	33177	0.00829745	0.0258673	6.93934	Lj0g3v0070799.2
Lj0g3v0102539.1	85.9978	0	171.996	Inf	Inf	1.04787e-10	1.22753e-08	Up	6.52066e-63	0	4.85408	9.06586	protein_coding	CUFF.5786	GO:0005634,GO:0046872,GO:0000977,GO:0003700,GO:0009791,GO:0006357,GO:0006351	nucleus|metal ion binding|RNA polymerase II regulatory region sequence-specific DNA binding|transcription factor activity, sequence-specific DNA binding|post-embryonic development|regulation of transcription from RNA polymerase II promoter|transcription, DNA-templated				actin cortical patch	cellular_component	1	932	5	33177	0.00745046	0.0265287	7.11953	Lj6g3v1160740.2		GO:0000455	enzyme-directed rRNA pseudouridine synthesis	biological_process	1	683	7	33177	0.00829745	0.0258673	6.93934	Lj0g3v0223199.3
Lj0g3v0102779.1	30.2372	60.4745	0	0	#NAME?	0.0139389	0.251902	Down	15.6686	2.94726	0	0								phagocytosis	biological_process	1	932	5	33177	0.00745046	0.0265287	7.11953	Lj0g3v0024349.1		GO:0070544	histone H3-K36 demethylation	biological_process	1	683	7	33177	0.00829745	0.0258673	6.93934	Lj0g3v0317149.1
Lj0g3v0102779.2	14.6435	29.2871	0	0	#NAME?	0.0134799	0.245509	Down	5.90935	3.02705	0	0								adenyl-nucleotide exchange factor activity	molecular_function	1	932	5	33177	0.00745046	0.0265287	7.11953	Lj0g3v0115109.2		GO:0034515	proteasome storage granule	cellular_component	1	683	7	33177	0.00829745	0.0258673	6.93934	Lj5g3v0975510.3
Lj0g3v0102949.1	19.2046	38.4093	0	0	#NAME?	0.0032815	0.080864	Down	4.98416	6.07969	0	0	NULL	CUFF.5813			ko04130	SNARE interactions in vesicular transport		unconventional myosin complex	cellular_component	1	932	5	33177	0.00745046	0.0265287	7.11953	Lj2g3v0724260.1		GO:0009051	pentose-phosphate shunt, oxidative branch	biological_process	1	683	7	33177	0.00829745	0.0258673	6.93934	Lj0g3v0335329.1
Lj0g3v0103069.1	78.7002	6.03266	151.368	25.0914	4.64912	3.89346e-06	0.000215483	Up	0.575216	0.00553985	7.50958	6.57708								sialylation	biological_process	1	932	5	33177	0.00745046	0.0265287	7.11953	Lj4g3v2882130.3		GO:0007286	spermatid development	biological_process	1	683	7	33177	0.00829745	0.0258673	6.93934	Lj4g3v1330230.1
Lj0g3v0103359.2	22.6371	0	45.2742	Inf	Inf	0.00115785	0.0336007	Up	4.81183e-17	5.06933e-14	3.43466	2.62743	protein_coding	CUFF.5888	GO:0048046,GO:0005618,GO:0009507,GO:0009570,GO:0005829,GO:0016020,GO:0005739,GO:0005886,GO:0009506,GO:0009579,GO:0005774,GO:0005773,GO:0005524,GO:0005509,GO:0005544,GO:0005507,GO:0004601,GO:0042803,GO:0008270,GO:0070588,GO:0071435,GO:0009737,GO:0046686,GO:0009409,GO:0009408,GO:0006970,GO:0009651,GO:0009414	apoplast|cell wall|chloroplast|chloroplast stroma|cytosol|membrane|mitochondrion|plasma membrane|plasmodesma|thylakoid|vacuolar membrane|vacuole|ATP binding|calcium ion binding|calcium-dependent phospholipid binding|copper ion binding|peroxidase activity|protein homodimerization activity|zinc ion binding|calcium ion transmembrane transport|potassium ion export|response to abscisic acid|response t…				hyoscyamine (6S)-dioxygenase activity	molecular_function	1	932	5	33177	0.00745046	0.0265287	7.11953	Lj0g3v0090949.1		GO:0042170	plastid membrane	cellular_component	1	683	7	33177	0.00829745	0.0258673	6.93934	Lj0g3v0268939.1
Lj0g3v0103689.1	127.196	41.0521	213.341	5.19683	2.37763	0.000945529	0.0283022	Up	1.12503	3.39798	9.29249	14.2867	repeat	CUFF.5889						glucokinase activity	molecular_function	1	932	5	33177	0.00745046	0.0265287	7.11953	Lj0g3v0033129.2		GO:0005982	starch metabolic process	biological_process	1	683	7	33177	0.00829745	0.0258673	6.93934	Lj5g3v2302970.2
Lj0g3v0104259.2	170.526	236.862	104.189	0.439875	-1.18484	0.0475362	0.581034	Down	18.0785	17.6883	12.5245	2.99029	protein_coding	CUFF.5920	GO:0005658,GO:0016020,GO:0003896,GO:0046872,GO:0003697,GO:0006269	alpha DNA polymerase:primase complex|membrane|DNA primase activity|metal ion binding|single-stranded DNA binding|DNA replication, synthesis of RNA primer	ko03030,ko00230,ko00240	DNA replication|Purine metabolism|Pyrimidine metabolism		regulation of COPII vesicle coating	biological_process	1	932	5	33177	0.00745046	0.0265287	7.11953	Lj0g3v0060179.2		GO:0015858	nucleoside transport	biological_process	1	683	7	33177	0.00829745	0.0258673	6.93934	Lj3g3v2767190.1
Lj0g3v0104369.2	39.7717	0	79.5433	Inf	Inf	7.01189e-06	0.000365174	Up	3.45724e-95	4.69242e-91	6.4648	7.34405	NULL	CUFF.5926						Sar guanyl-nucleotide exchange factor activity	molecular_function	1	932	5	33177	0.00745046	0.0265287	7.11953	Lj0g3v0060179.2		GO:0017057	6-phosphogluconolactonase activity	molecular_function	1	683	7	33177	0.00829745	0.0258673	6.93934	Lj1g3v1034270.2
Lj0g3v0104379.1	26.3089	0	52.6177	Inf	Inf	0.000372126	0.0127905	Up	0	0	9.71181	14.6334	NULL	CUFF.5928						succinate dehydrogenase complex	cellular_component	1	932	5	33177	0.00745046	0.0265287	7.11953	Lj1g3v3740570.2		GO:0000463	maturation of LSU-rRNA from tricistronic rRNA transcript (SSU-rRNA, 5.8S rRNA, LSU-rRNA)	biological_process	2	683	21	33177	0.00876384	0.026984	4.62623	Lj6g3v1318640.1; Lj4g3v2139560.1
Lj0g3v0104399.1	127.635	0	255.269	Inf	Inf	7.48788e-16	1.55011e-13	Up	4.46766e-05	4.78776e-05	6.06055	7.12834								replication fork processing	biological_process	1	932	5	33177	0.00745046	0.0265287	7.11953	Lj1g3v1441390.3		GO:0000777	condensed chromosome kinetochore	cellular_component	2	683	21	33177	0.00876384	0.026984	4.62623	Lj5g3v2058560.1; Lj0g3v0317519.2
Lj0g3v0104399.3	112.262	11.3572	213.167	18.7693	4.23031	4.50138e-06	0.000246612	Up	0.537616	0.480055	6.82534	12.7175	protein_coding	CUFF.5932	GO:0005737,GO:0003743,GO:0006417,GO:0034059	cytoplasm|translation initiation factor activity|regulation of translation|response to anoxia				sedoheptulose-7-phosphate:D-glyceraldehyde-3-phosphate glyceronetransferase activity	molecular_function	1	932	5	33177	0.00745046	0.0265287	7.11953	Lj4g3v2871740.3		GO:0031012	extracellular matrix	cellular_component	2	683	21	33177	0.00876384	0.026984	4.62623	Lj2g3v1367130.1; Lj0g3v0246819.1
Lj0g3v0104449.1	75.1586	0	150.317	Inf	Inf	2.42945e-05	0.0011216	Up	0	0	52.699	20.6664	NULL	CUFF.5930						acetate-CoA ligase activity	molecular_function	1	932	5	33177	0.00745046	0.0265287	7.11953	Lj6g3v1549210.1		GO:0010449	root meristem growth	biological_process	2	683	21	33177	0.00876384	0.026984	4.62623	Lj4g3v0335750.1; Lj6g3v2256790.1
Lj0g3v0104589.1	256.833	492.447	21.2183	0.0430874	-4.53659	3.04216e-13	4.98492e-11	Down	53.009	80.0076	2.61692	3.17032	NULL	NODE_80550_length_406_cov_20.463055.path1						acetate metabolic process	biological_process	1	932	5	33177	0.00745046	0.0265287	7.11953	Lj6g3v1549210.1		GO:0016925	protein sumoylation	biological_process	2	683	21	33177	0.00876384	0.026984	4.62623	Lj3g3v1917680.2; Lj0g3v0319629.1
Lj0g3v0104609.1	43.6338	75.5143	11.7533	0.155644	-2.68368	0.0249244	0.378587	Down	3.86748	7.4833	0.610909	1.16201	NULL	NODE_11390_length_790_cov_12.179747.path1						barbed-end actin filament capping	biological_process	1	932	5	33177	0.00745046	0.0265287	7.11953	Lj1g3v2896050.1		GO:0010017	red or far-red light signaling pathway	biological_process	3	683	40	33177	0.00904767	0.027721	3.64316	Lj4g3v0336740.1; Lj5g3v1015390.1; Lj5g3v1872980.1
Lj0g3v0104629.1	661.026	1017.78	304.269	0.298953	-1.74201	0.00575692	0.128074	Down	65.5987	38.8044	15.3177	16.0737	protein_coding	NODE_34634_length_1148_cov_100.176826.path1	GO:0004721	phosphoprotein phosphatase activity				shikimate O-hydroxycinnamoyltransferase activity	molecular_function	1	932	5	33177	0.00745046	0.0265287	7.11953	Lj0g3v0154059.1		GO:0009116	nucleoside metabolic process	biological_process	3	683	40	33177	0.00904767	0.027721	3.64316	Lj4g3v3113820.3; Lj2g3v1415430.2; Lj0g3v0351949.2
Lj0g3v0104719.1	67.8018	123.85	11.7533	0.0948997	-3.39745	0.000735652	0.0229444	Down	5.96245	3.84234	0.301753	0.605443								multicellular organism reproduction	biological_process	1	932	5	33177	0.00745046	0.0265287	7.11953	Lj1g3v4717500.2		GO:0004721	phosphoprotein phosphatase activity	molecular_function	6	683	115	33177	0.00984408	0.0300872	2.53437	Lj0g3v0230559.2; Lj0g3v0127959.1; Lj4g3v2267320.1; Lj4g3v3113820.3; Lj0g3v0104629.1; Lj5g3v2215080.1
Lj0g3v0104719.2	351.847	1.00544	702.688	698.884	9.44891	1.57669e-31	1.3574e-28	Up	0.0526859	2.36042e-05	16.4872	23.7786	protein_coding	CUFF.5948	GO:0005634,GO:0009506,GO:0008270,GO:0006355	nucleus|plasmodesma|zinc ion binding|regulation of transcription, DNA-templated				nucleoside binding	molecular_function	1	932	5	33177	0.00745046	0.0265287	7.11953	Lj0g3v0201619.1		GO:0016458	gene silencing	biological_process	2	683	22	33177	0.00999455	0.0301772	4.41595	Lj1g3v0318630.1; Lj2g3v2986010.2
Lj0g3v0104849.1	78.3137	36.0436	120.584	3.3455	1.74222	0.0479069	0.583519	Up	0.299046	1.46943	3.44846	2.37563	repeat	CUFF.5959	GO:0005623,GO:0016021,GO:0045454	cell|integral component of membrane|cell redox homeostasis				Rho GDP-dissociation inhibitor activity	molecular_function	1	932	5	33177	0.00745046	0.0265287	7.11953	Lj6g3v1764540.2		GO:0016575	histone deacetylation	biological_process	2	683	22	33177	0.00999455	0.0301772	4.41595	Lj1g3v0318630.1; Lj1g3v0051020.1
Lj0g3v0105439.1	113.051	42.5819	183.52	4.30981	2.10762	0.00442794	0.103697	Up	19.3909	2.00838	49.0324	44.627	NULL	NODE_6746_length_223_cov_710.497742.path1						sucrose-phosphate phosphatase activity	molecular_function	1	932	5	33177	0.00745046	0.0265287	7.11953	Lj0g3v0259849.1		GO:0008308	voltage-gated anion channel activity	molecular_function	2	683	22	33177	0.00999455	0.0301772	4.41595	Lj0g3v0118819.1; Lj0g3v0185029.1
Lj0g3v0105559.1	27.0171	49.5237	4.51048	0.0910772	-3.45677	0.0294718	0.424741	Down	3.72009	7.42226	0.652123	0.374888	NULL	CUFF.6017						steroid hydroxylase activity	molecular_function	1	932	5	33177	0.00745046	0.0265287	7.11953	Lj2g3v0115040.1		GO:0032543	mitochondrial translation	biological_process	2	683	22	33177	0.00999455	0.0301772	4.41595	Lj0g3v0310409.3; Lj4g3v2604170.1
Lj0g3v0105839.1	26.2241	52.4481	0	0	#NAME?	0.000394815	0.0134347	Down	5.16814	3.83681	0	0	NULL	CUFF.6038						cytokinin receptor activity	molecular_function	2	932	15	33177	0.00780987	0.027475	4.74635	Lj4g3v3113830.1; Lj2g3v0136410.1		GO:0019748	secondary metabolic process	biological_process	2	683	22	33177	0.00999455	0.0301772	4.41595	Lj6g3v1954150.1; Lj6g3v1954140.1
Lj0g3v0105959.1	79.2422	34.5182	123.966	3.59132	1.84452	0.0339306	0.468733	Up	0.746426	0.789026	3.18382	2.32003	protein_coding	CUFF.6050	GO:0048046,GO:0005618,GO:0009507,GO:0009505,GO:0009506,GO:0005578,GO:0046556,GO:0009044,GO:0031222,GO:0045493	apoplast|cell wall|chloroplast|plant-type cell wall|plasmodesma|proteinaceous extracellular matrix|alpha-L-arabinofuranosidase activity|xylan 1,4-beta-xylosidase activity|arabinan catabolic process|xylan catabolic process				posttranscriptional gene silencing	biological_process	2	932	15	33177	0.00780987	0.027475	4.74635	Lj4g3v1440790.1; Lj4g3v1440800.2		GO:0000165	MAPK cascade	biological_process	5	683	89	33177	0.0102388	0.0308402	2.72896	Lj3g3v3666580.1; Lj4g3v2628690.1; Lj4g3v0335750.1; Lj6g3v2256790.1; Lj4g3v1736110.1
Lj0g3v0106309.1	41.3266	0	82.6533	Inf	Inf	4.49386e-06	0.000246449	Up	3.31736e-22	6.12721e-17	3.95575	4.08251	protein_coding	CUFF.6051	GO:0016021,GO:0005886,GO:0005524,GO:0008061,GO:0042803,GO:0004675,GO:0007166,GO:0071323,GO:0045087,GO:0006468	integral component of membrane|plasma membrane|ATP binding|chitin binding|protein homodimerization activity|transmembrane receptor protein serine/threonine kinase activity|cell surface receptor signaling pathway|cellular response to chitin|innate immune response|protein phosphorylation				3-oxoacyl-[acyl-carrier-protein] synthase activity	molecular_function	2	932	15	33177	0.00780987	0.027475	4.74635	Lj4g3v3014300.1; Lj0g3v0346609.1		GO:0000462	maturation of SSU-rRNA from tricistronic rRNA transcript (SSU-rRNA, 5.8S rRNA, LSU-rRNA)	biological_process	3	683	42	33177	0.0107305	0.0315017	3.46967	Lj0g3v0339389.1; Lj1g3v4831840.2; Lj1g3v3608400.2
Lj0g3v0106509.1	391.872	142.521	641.223	4.49914	2.16965	4.88477e-06	0.00026494	Up	12.3396	18.6044	58.7908	80.5585	protein_coding	CUFF.6067						NAD(P)H dehydrogenase complex (plastoquinone)	cellular_component	2	932	15	33177	0.00780987	0.027475	4.74635	Lj0g3v0351909.1; Lj4g3v2434840.1		GO:0004609	phosphatidylserine decarboxylase activity	molecular_function	1	683	8	33177	0.0109132	0.0315017	6.07193	Lj6g3v2206970.1
Lj0g3v0106749.1	33.0254	0	66.0507	Inf	Inf	5.25959e-05	0.00230056	Up	0	0	18.5394	9.89442								flavonol-3-O-glucoside glucosyltransferase activity	molecular_function	2	932	15	33177	0.00780987	0.027475	4.74635	Lj0g3v0326529.1; Lj0g3v0140079.1		GO:0015184	L-cystine transmembrane transporter activity	molecular_function	1	683	8	33177	0.0109132	0.0315017	6.07193	Lj1g3v3750660.1
Lj0g3v0107419.1	20.1227	37.6824	2.56303	0.0680165	-3.87797	0.0420441	0.53899	Down	1.16037	2.88417	0.258637	0	protein_coding	CUFF.6133			ko04014	Ras signaling pathway		iron ion binding	molecular_function	27	932	616	33177	0.0093056	0.0324178	1.56029	Lj0g3v0102229.1; Lj5g3v2111920.1; Lj0g3v0219429.1; Lj6g3v1934010.1; Lj3g3v1993700.1; Lj0g3v0266379.1; Lj5g3v2240830.1; Lj0g3v0289879.1; Lj0g3v0329029.1; Lj0g3v0071839.1; Lj4g3v2541450.1; Lj3g3v3513760.1; Lj0g3v0132879.1; Lj4g3v0986770.1; Lj2g3v1718730.1; Lj5g3v2240820.1; Lj0g3v0362349.2; Lj0g3v0229339.1; Lj0g3v0185199.1; Lj5g3v2300360.1; Lj6g3v0777190.1; Lj4g3v3014670.1; Lj0g3v0362339.1; Lj0g3v01…		GO:0015811	L-cystine transport	biological_process	1	683	8	33177	0.0109132	0.0315017	6.07193	Lj1g3v3750660.1
Lj0g3v0107429.1	215.26	103.055	327.464	3.17757	1.66792	0.00304152	0.0758464	Up	5.74014	2.03054	11.0114	13.9317								L-methionine biosynthetic process from methylthioadenosine	biological_process	2	932	16	33177	0.00941376	0.0324178	4.4497	Lj1g3v0112720.1; Lj5g3v2045460.1		GO:0051788	response to misfolded protein	biological_process	1	683	8	33177	0.0109132	0.0315017	6.07193	Lj1g3v0051020.1
Lj0g3v0107589.2	26.9781	53.9563	0	0	#NAME?	0.000315228	0.0111166	Down	7.79511	5.43288	4.54148e-10	4.55516e-22	protein_coding	CUFF.6151						sulfate transport	biological_process	2	932	16	33177	0.00941376	0.0324178	4.4497	Lj4g3v3113830.1; Lj2g3v0136410.1		GO:0070921	regulation of production of siRNA involved in chromatin silencing by small RNA	biological_process	1	683	8	33177	0.0109132	0.0315017	6.07193	Lj4g3v1316180.1
Lj0g3v0107859.1	111.688	0	223.375	Inf	Inf	2.1887e-05	0.00101985	Up	0	0	33.0704	12.2387	protein_coding	CUFF.6174	GO:0005887,GO:0051119	integral component of plasma membrane|sugar transmembrane transporter activity				cellular manganese ion homeostasis	biological_process	2	932	16	33177	0.00941376	0.0324178	4.4497	Lj3g3v0730020.1; Lj2g3v2183210.2		GO:0009930	longitudinal side of cell surface	cellular_component	1	683	8	33177	0.0109132	0.0315017	6.07193	Lj1g3v0414750.1
Lj0g3v0107919.1	348.081	551.736	144.427	0.261768	-1.93364	7.93799e-05	0.00328156	Down	112.67	99.318	24.221	31.5965								meristem initiation	biological_process	2	932	16	33177	0.00941376	0.0324178	4.4497	Lj1g3v4468020.2; Lj1g3v5062370.3		GO:0019948	SUMO activating enzyme activity	molecular_function	1	683	8	33177	0.0109132	0.0315017	6.07193	Lj3g3v1917680.2
Lj0g3v0107969.1	173.208	346.416	0	0	#NAME?	1.0315e-14	1.94259e-12	Down	105.434	64.7105	0	0	NULL	CUFF.6182						glutathione peroxidase activity	molecular_function	2	932	16	33177	0.00941376	0.0324178	4.4497	Lj0g3v0303509.1; Lj5g3v0962490.3		GO:0052731	phosphocholine phosphatase activity	molecular_function	1	683	8	33177	0.0109132	0.0315017	6.07193	Lj0g3v0319769.1
Lj0g3v0108119.1	28.7104	57.4208	0	0	#NAME?	0.00841124	0.172872	Down	17.3136	3.78784	0	0	protein_coding	CUFF.6199						long-chain-alcohol O-fatty-acyltransferase activity	molecular_function	2	932	16	33177	0.00941376	0.0324178	4.4497	Lj2g3v3224270.1; Lj1g3v2964830.1		GO:0052732	phosphoethanolamine phosphatase activity	molecular_function	1	683	8	33177	0.0109132	0.0315017	6.07193	Lj0g3v0319769.1
Lj0g3v0108129.1	111.987	223.495	0.478281	0.00214001	-8.86817	3.30039e-13	5.37557e-11	Down	14.8966	11.7896	8.81841e-42	0.0750109	protein_coding	CUFF.6198						wax ester synthase activity	molecular_function	2	932	16	33177	0.00941376	0.0324178	4.4497	Lj2g3v3224270.1; Lj1g3v2964830.1		GO:0032453	histone demethylase activity (H3-K4 specific)	molecular_function	1	683	8	33177	0.0109132	0.0315017	6.07193	Lj0g3v0317149.1
Lj0g3v0108129.2	33.3367	65.6481	1.02521	0.0156168	-6.00076	0.000458921	0.0152518	Down	5.24562	4.94728	0.121963	0								defense response to Gram-negative bacterium	biological_process	2	932	16	33177	0.00941376	0.0324178	4.4497	Lj3g3v2576360.1; Lj3g3v2574480.1		GO:0035242	protein-arginine omega-N asymmetric methyltransferase activity	molecular_function	1	683	8	33177	0.0109132	0.0315017	6.07193	Lj0g3v0266829.1
Lj0g3v0108139.1	47.905	95.8099	0	0	#NAME?	6.9763e-07	4.46731e-05	Down	8.26336	7.35471	2.55315e-49	8.41333e-47	protein_coding	CUFF.6196						dephosphorylation	biological_process	3	932	30	33177	0.00948366	0.032582	3.55976	Lj0g3v0214199.2; Lj0g3v0298819.2; Lj0g3v0047509.1		GO:0042176	regulation of protein catabolic process	biological_process	1	683	8	33177	0.0109132	0.0315017	6.07193	Lj5g3v0975510.3
Lj0g3v0108189.1	16.1448	0	32.2896	Inf	Inf	0.00839759	0.172795	Up	0	0	1.92003	1.60426	protein_coding	CUFF.6204	GO:0005618,GO:0005737,GO:0016021,GO:0009524,GO:0003779,GO:0030041,GO:0045010,GO:0009960,GO:0048317	cell wall|cytoplasm|integral component of membrane|phragmoplast|actin binding|actin filament polymerization|actin nucleation|endosperm development|seed morphogenesis				actin filament binding	molecular_function	4	932	47	33177	0.0100142	0.0341608	3.02959	Lj6g3v1160740.2; Lj1g3v2896050.1; Lj2g3v3224410.2; Lj4g3v3117410.2		GO:0033095	aleurone grain	cellular_component	1	683	8	33177	0.0109132	0.0315017	6.07193	Lj4g3v1399930.1
Lj0g3v0108379.1	660.71	65.687	1255.73	19.1169	4.25678	1.69583e-20	5.31666e-18	Up	4.86301	1.83881	67.4722	61.642	protein_coding	CUFF.6229	GO:0009055,GO:0046872,GO:0055114	electron carrier activity|metal ion binding|oxidation-reduction process				beta-galactosidase activity	molecular_function	4	932	47	33177	0.0100142	0.0341608	3.02959	Lj0g3v0258789.1; Lj4g3v2603610.2; Lj2g3v1728780.2; Lj0g3v0285159.1		GO:0009859	pollen hydration	biological_process	1	683	8	33177	0.0109132	0.0315017	6.07193	Lj6g3v1422220.1
Lj0g3v0108429.1	46.9084	88.4185	5.39839	0.061055	-4.03375	0.0012206	0.0351208	Down	1.848	1.63032	0.0747167	0.135725	NULL	CUFF.6224						far-red light signaling pathway	biological_process	3	932	31	33177	0.0106512	0.0341608	3.44493	Lj2g3v0286940.1; Lj1g3v0411320.1; Lj2g3v1277310.2		GO:0042407	cristae formation	biological_process	1	683	8	33177	0.0109132	0.0315017	6.07193	Lj1g3v1856380.3
Lj0g3v0108509.1	157.114	61.589	252.64	4.10203	2.03634	0.00172559	0.0470078	Up	2.46986	2.8548	10.4331	11.4011	protein_coding	CUFF.6233	GO:0005737,GO:0045431,GO:0031418,GO:0046872,GO:0045486	cytoplasm|flavonol synthase activity|L-ascorbic acid binding|metal ion binding|naringenin 3-dioxygenase activity				lignin biosynthetic process	biological_process	7	932	107	33177	0.0106929	0.0341608	2.32882	Lj1g3v4139440.1; Lj3g3v2148260.1; Lj1g3v1079700.1; Lj2g3v1718730.1; Lj0g3v0154059.1; Lj4g3v0620190.1; Lj0g3v0351459.1		GO:0046835	carbohydrate phosphorylation	biological_process	1	683	8	33177	0.0109132	0.0315017	6.07193	Lj0g3v0322079.1
Lj0g3v0108559.1	18.1083	0	36.2166	Inf	Inf	0.00448322	0.104811	Up	0	0	1.2973	2.63573	protein_coding	CUFF.6237						fructose catabolic process	biological_process	1	932	6	33177	0.0109683	0.0341608	5.93294	Lj5g3v1950920.1		GO:0070192	chromosome organization involved in meiotic cell cycle	biological_process	1	683	8	33177	0.0109132	0.0315017	6.07193	Lj0g3v0101329.3
Lj0g3v0109039.1	39.0104	4.89649	73.1242	14.934	3.90053	0.0041679	0.098986	Up	0.178286	0.427964	6.06968	3.0654	protein_coding	NODE_32921_length_992_cov_152.976822.path2						glycerol-3-phosphate dehydrogenase [NAD+] activity	molecular_function	1	932	6	33177	0.0109683	0.0341608	5.93294	Lj1g3v4226900.1		GO:0010492	maintenance of shoot apical meristem identity	biological_process	2	683	23	33177	0.0113206	0.0324523	4.22395	Lj2g3v1277440.1; Lj0g3v0119889.1
Lj0g3v0109089.2	29.6318	59.2636	0	0	#NAME?	0.000854148	0.0259828	Down	2.64046	0.883976	0	0	NULL	CUFF.6265						glycerol-3-phosphate catabolic process	biological_process	1	932	6	33177	0.0109683	0.0341608	5.93294	Lj1g3v4226900.1		GO:0004180	carboxypeptidase activity	molecular_function	2	683	23	33177	0.0113206	0.0324523	4.22395	Lj6g3v1954150.1; Lj6g3v1954140.1
Lj0g3v0109099.2	24.1385	48.277	0	0	#NAME?	0.00073275	0.0228802	Down	2.66126	3.08729	0	0	NULL	CUFF.6261						histone lysine methylation	biological_process	1	932	6	33177	0.0109683	0.0341608	5.93294	Lj3g3v0075610.2		GO:0009814	defense response, incompatible interaction	biological_process	2	683	23	33177	0.0113206	0.0324523	4.22395	Lj2g3v3246900.1; Lj2g3v3315570.1
Lj0g3v0109109.1	389.55	779.1	0	0	#NAME?	1.375e-36	1.69494e-33	Down	47.9481	47.3634	0	0	protein_coding	CUFF.6262						response to gravity	biological_process	1	932	6	33177	0.0109683	0.0341608	5.93294	Lj0g3v0296889.2		GO:0006260	DNA replication	biological_process	10	683	240	33177	0.0114749	0.0328193	2.02398	Lj1g3v3643300.2; Lj0g3v0078319.3; Lj2g3v3122080.1; Lj1g3v3643280.1; Lj0g3v0290679.2; Lj0g3v0094279.1; Lj1g3v3643310.1; Lj6g3v1067110.2; Lj4g3v0472980.4; Lj6g3v0143860.1
Lj0g3v0109409.1	603.626	1204.24	3.00699	0.00249699	-8.64559	5.94791e-11	7.20095e-09	Down	28.8102	56.5046	0.14124	0.0582975	protein_coding	CUFF.6284	GO:0043231,GO:0102360,GO:0047893,GO:0102425,GO:0080043,GO:0080046,GO:0080044,GO:0035251,GO:0009813,GO:0052696	intracellular membrane-bounded organelle|daphnetin 3-O-glucosyltransferase activity|flavonol 3-O-glucosyltransferase activity|myricetin 3-O-glucosyltransferase activity|quercetin 3-O-glucosyltransferase activity|quercetin 4'-O-glucosyltransferase activity|quercetin 7-O-glucosyltransferase activity|UDP-glucosyltransferase activity|flavonoid biosynthetic process|flavonoid glucuronidation				stomatal complex formation	biological_process	1	932	6	33177	0.0109683	0.0341608	5.93294	Lj0g3v0296889.2		GO:0009826	unidimensional cell growth	biological_process	6	683	119	33177	0.0117417	0.0335054	2.44918	Lj0g3v0045259.1; Lj2g3v1707590.2; Lj0g3v0213659.1; Lj0g3v0225339.1; Lj2g3v0044950.1; Lj1g3v2611470.1
Lj0g3v0109699.1	325.335	482.288	168.382	0.349132	-1.51816	0.00202318	0.0537646	Down	55.5124	52.2707	18.8911	18.7226	protein_coding	CUFF.6308						positive regulation of lateral root development	biological_process	1	932	6	33177	0.0109683	0.0341608	5.93294	Lj0g3v0296889.2		GO:0016853	isomerase activity	molecular_function	4	683	67	33177	0.0123362	0.0351215	2.90002	Lj0g3v0307759.1; Lj0g3v0295009.1; Lj0g3v0226889.1; Lj0g3v0261509.1
Lj0g3v0110049.1	20.3635	0	40.7271	Inf	Inf	0.00225365	0.0588794	Up	0	0	2.4222	4.16485	NULL	CUFF.6342						regulation of cell cycle G1/S phase transition	biological_process	1	932	6	33177	0.0109683	0.0341608	5.93294	Lj0g3v0296889.2		GO:0019760	glucosinolate metabolic process	biological_process	3	683	44	33177	0.0126031	0.0357897	3.31196	Lj0g3v0119889.1; Lj0g3v0094349.2; Lj0g3v0089139.2
Lj0g3v0110379.1	105.725	36.1026	175.348	4.85694	2.28005	0.00286765	0.0723689	Up	3.27172	0.236592	7.41273	10.0728	NULL	CUFF.6368						regulation of stomatal complex patterning	biological_process	1	932	6	33177	0.0109683	0.0341608	5.93294	Lj0g3v0296889.2		GO:0005089	Rho guanyl-nucleotide exchange factor activity	molecular_function	2	683	24	33177	0.0127431	0.0357897	4.04795	Lj4g3v3017400.1; Lj0g3v0015369.2
Lj0g3v0110459.1	13.1821	26.3641	0	0	#NAME?	0.0212183	0.338581	Down	3.4804	1.37267	0	0	NULL	CUFF.6375						procambium histogenesis	biological_process	1	932	6	33177	0.0109683	0.0341608	5.93294	Lj1g3v4468020.2		GO:0010183	pollen tube guidance	biological_process	2	683	24	33177	0.0127431	0.0357897	4.04795	Lj6g3v0363820.2; Lj0g3v0090569.1
Lj0g3v0110489.1	132.481	10.277	254.686	24.782	4.63122	7.70956e-09	6.83254e-07	Up	0.322048	0.803042	12.1727	16.4016	protein_coding	CUFF.6379	GO:0009507,GO:0005783,GO:0005789,GO:0016021,GO:0030586,GO:0010181,GO:0003958,GO:0009698	chloroplast|endoplasmic reticulum|endoplasmic reticulum membrane|integral component of membrane|[methionine synthase] reductase activity|FMN binding|NADPH-hemoprotein reductase activity|phenylpropanoid metabolic process				intracellular cGMP activated cation channel activity	molecular_function	1	932	6	33177	0.0109683	0.0341608	5.93294	Lj6g3v1077850.2		GO:0008299	isoprenoid biosynthetic process	biological_process	2	683	24	33177	0.0127431	0.0357897	4.04795	Lj0g3v0018799.1; Lj0g3v0268939.1
Lj0g3v0110529.2	34.2649	1.00544	67.5244	67.1588	6.06951	0.0467749	0.576586	Up	0.374948	0.00146122	18.8608	3.10723	protein_coding	CUFF.6383	GO:0016021,GO:0005886,GO:0005524,GO:0004674	integral component of membrane|plasma membrane|ATP binding|protein serine/threonine kinase activity				photosynthesis, light reaction	biological_process	1	932	6	33177	0.0109683	0.0341608	5.93294	Lj3g3v1556590.1		GO:0000175	3'-5'-exoribonuclease activity	molecular_function	2	683	24	33177	0.0127431	0.0357897	4.04795	Lj0g3v0285229.1; Lj0g3v0233439.1
Lj0g3v0110759.1	89.6611	26.6226	152.7	5.73572	2.51997	0.0030331	0.0757488	Up	7.41036e-08	2.7062	7.99589	7.44711	protein_coding	CUFF.6396	GO:0071944,GO:0005618,GO:0016021,GO:0045330,GO:0030599,GO:0046910,GO:0042545,GO:0045490	cell periphery|cell wall|integral component of membrane|aspartyl esterase activity|pectinesterase activity|pectinesterase inhibitor activity|cell wall modification|pectin catabolic process				mannokinase activity	molecular_function	1	932	6	33177	0.0109683	0.0341608	5.93294	Lj0g3v0033129.2		GO:0046854	phosphatidylinositol phosphorylation	biological_process	2	683	24	33177	0.0127431	0.0357897	4.04795	Lj4g3v0449990.1; Lj0g3v0271169.1
Lj0g3v0111119.2	187.466	261.213	113.719	0.435347	-1.19976	0.039389	0.515528	Down	7.45705	8.28828	4.55015	2.25624								kinetochore assembly	biological_process	1	932	6	33177	0.0109683	0.0341608	5.93294	Lj1g3v1441390.3		GO:0005773	vacuole	cellular_component	24	683	750	33177	0.0134104	0.0372785	1.55441	Lj6g3v1318640.1; Lj3g3v1770610.2; Lj1g3v3642260.3; Lj5g3v1616850.3; Lj5g3v0747060.2; Lj5g3v2264070.1; Lj4g3v2524930.4; Lj1g3v0052440.1; Lj2g3v3224040.1; Lj0g3v0319039.1; Lj2g3v3224020.1; Lj0g3v0166469.1; Lj2g3v3224010.1; Lj0g3v0021339.1; Lj4g3v3015210.1; Lj3g3v0821100.2; Lj0g3v0244999.1; Lj4g3v1399930.1; Lj0g3v0319029.1; Lj3g3v1541310.1; Lj4g3v2139560.1; Lj0g3v0090239.1; Lj2g3v1203450.2; Lj0g3v02…
Lj0g3v0111369.1	181.865	111.225	252.505	2.27022	1.18283	0.0485468	0.588626	Up	5.46435	7.08056	14.1891	14.2827	protein_coding	CUFF.6443	GO:0005737,GO:0043531,GO:0005524,GO:0009626,GO:0007165	cytoplasm|ADP binding|ATP binding|plant-type hypersensitive response|signal transduction				stress granule assembly	biological_process	1	932	6	33177	0.0109683	0.0341608	5.93294	Lj0g3v0259279.1		GO:0003735	structural constituent of ribosome	molecular_function	18	683	525	33177	0.0134339	0.0372785	1.66544	Lj6g3v1318640.1; Lj1g3v3642260.3; Lj2g3v0856450.1; Lj5g3v1616850.3; Lj0g3v0339389.1; Lj5g3v0747060.2; Lj1g3v1798680.1; Lj0g3v0327899.1; Lj1g3v4694270.1; Lj0g3v0129619.2; Lj1g3v0052440.1; Lj0g3v0238619.1; Lj0g3v0153159.2; Lj0g3v0308839.1; Lj0g3v0297089.1; Lj3g3v1541310.1; Lj4g3v2139560.1; Lj0g3v0139189.1
Lj0g3v0111439.1	14.2317	0	28.4634	Inf	Inf	0.0152563	0.267703	Up	0	0	3.79067	2.29963	NULL	CUFF.6447						menaquinone biosynthetic process	biological_process	1	932	6	33177	0.0109683	0.0341608	5.93294	Lj0g3v0293139.2		GO:0009639	response to red or far red light	biological_process	3	683	45	33177	0.0136126	0.0372785	3.23836	Lj4g3v0336740.1; Lj5g3v1015390.1; Lj5g3v1872980.1
Lj0g3v0111639.1	1063.67	1627.75	499.592	0.306923	-1.70405	0.000448768	0.0149765	Down	55.7697	48.561	25.9336	5.80406	protein_coding	CUFF.6461	GO:0009570,GO:0005524	chloroplast stroma|ATP binding				butyrate-CoA ligase activity	molecular_function	1	932	6	33177	0.0109683	0.0341608	5.93294	Lj6g3v1549210.1		GO:0009875	pollen-pistil interaction	biological_process	1	683	9	33177	0.0138412	0.0372785	5.39727	Lj6g3v0363820.2
Lj0g3v0111739.1	2978.07	1820.09	4136.05	2.27244	1.18424	0.0111035	0.212727	Up	92.4374	160.21	224.937	349.777	protein_coding	CUFF.6782						UTP:glucose-1-phosphate uridylyltransferase activity	molecular_function	1	932	6	33177	0.0109683	0.0341608	5.93294	Lj6g3v0389090.1		GO:0004821	histidine-tRNA ligase activity	molecular_function	1	683	9	33177	0.0138412	0.0372785	5.39727	Lj0g3v0310409.3
Lj0g3v0111769.1	1328.58	737.327	1919.84	2.60378	1.38061	0.0234608	0.364099	Up	51.4003	95.1748	137.629	244.739	protein_coding	CUFF.6801						UDP-glucose metabolic process	biological_process	1	932	6	33177	0.0109683	0.0341608	5.93294	Lj6g3v0389090.1		GO:0006427	histidyl-tRNA aminoacylation	biological_process	1	683	9	33177	0.0138412	0.0372785	5.39727	Lj0g3v0310409.3
Lj0g3v0111879.1	12.0783	0	24.1566	Inf	Inf	0.0292804	0.423028	Up	5.1592e-22	4.34269e-27	2.21583	2.87831	repeat	CUFF.6476	GO:0003677,GO:0006310,GO:0032196	DNA binding|DNA recombination|transposition				L-glutamate transmembrane transport	biological_process	1	932	6	33177	0.0109683	0.0341608	5.93294	Lj1g3v1356830.4		GO:0005242	inward rectifier potassium channel activity	molecular_function	1	683	9	33177	0.0138412	0.0372785	5.39727	Lj0g3v0183609.2
Lj0g3v0111939.1	179.871	311.563	48.1782	0.154634	-2.69307	0.00150076	0.0419146	Down	19.8863	10.8196	2.59915	2.17147	NULL	CUFF.6481						L-lysine transmembrane transport	biological_process	1	932	6	33177	0.0109683	0.0341608	5.93294	Lj1g3v1356830.4		GO:0033500	carbohydrate homeostasis	biological_process	1	683	9	33177	0.0138412	0.0372785	5.39727	Lj4g3v3113820.3
Lj0g3v0111949.1	76.945	145.688	8.20169	0.0562961	-4.15082	2.2656e-05	0.00105297	Down	15.5637	13.9328	1.63712	0	NULL	CUFF.6482						male germ cell nucleus	cellular_component	1	932	6	33177	0.0109683	0.0341608	5.93294	Lj2g3v0866680.1		GO:0004045	aminoacyl-tRNA hydrolase activity	molecular_function	1	683	9	33177	0.0138412	0.0372785	5.39727	Lj4g3v2604170.1
Lj0g3v0112109.1	1371.99	807.782	1936.2	2.39693	1.26119	0.0368325	0.494266	Up	45.5006	65.8745	93.8872	174.115	protein_coding	NODE_2075_length_850_cov_2274.461182.path1	GO:0030246,GO:0046872	carbohydrate binding|metal ion binding				dTDP-rhamnose biosynthetic process	biological_process	1	932	6	33177	0.0109683	0.0341608	5.93294	Lj2g3v2003110.1		GO:0008509	anion transmembrane transporter activity	molecular_function	1	683	9	33177	0.0138412	0.0372785	5.39727	Lj5g3v1796820.1
Lj0g3v0112419.1	328.023	0.502722	655.544	1303.99	10.3487	2.45069e-31	2.07689e-28	Up	0.0323557	0	19.1483	23.9477	protein_coding	CUFF.6523						N(6)-L-threonylcarbamoyladenine synthase	molecular_function	1	932	6	33177	0.0109683	0.0341608	5.93294	Lj1g3v5021240.4		GO:0017053	transcriptional repressor complex	cellular_component	1	683	9	33177	0.0138412	0.0372785	5.39727	Lj0g3v0057329.2
Lj0g3v0112549.1	76.3632	23.9065	128.82	5.38848	2.42988	0.00700659	0.150683	Up	1.50697	0.522842	6.79251	4.15242	protein_coding	CUFF.6531						microfilament motor activity	molecular_function	1	932	6	33177	0.0109683	0.0341608	5.93294	Lj1g3v4998420.1		GO:0071368	cellular response to cytokinin stimulus	biological_process	1	683	9	33177	0.0138412	0.0372785	5.39727	Lj0g3v0337759.1
Lj0g3v0112729.1	546.585	767.574	325.597	0.42419	-1.23722	0.00314341	0.0779216	Down	33.7314	36.5388	16.5429	13.2133								organelle localization	biological_process	1	932	6	33177	0.0109683	0.0341608	5.93294	Lj1g3v4998420.1		GO:0016131	brassinosteroid metabolic process	biological_process	1	683	9	33177	0.0138412	0.0372785	5.39727	Lj2g3v0126330.2
Lj0g3v0112799.1	10981	5287.1	16674.9	3.15389	1.65713	8.51234e-08	6.4035e-06	Up	448.966	464.436	1433.94	1450.19	protein_coding	CUFF.6636	GO:0005576,GO:0004867	extracellular region|serine-type endopeptidase inhibitor activity				phosphatidylserine metabolic process	biological_process	1	932	6	33177	0.0109683	0.0341608	5.93294	Lj0g3v0260289.1		GO:0008324	cation transmembrane transporter activity	molecular_function	1	683	9	33177	0.0138412	0.0372785	5.39727	Lj1g3v5061350.1
Lj0g3v0112839.1	537.583	742.35	332.817	0.448328	-1.15737	0.00554254	0.124427	Down	94.8508	84.1387	52.3165	27.7085	protein_coding	CUFF.6646	GO:0005576,GO:0004867	extracellular region|serine-type endopeptidase inhibitor activity				U1 snRNA 3'-end processing	biological_process	1	932	6	33177	0.0109683	0.0341608	5.93294	Lj4g3v0987840.1		GO:0015098	molybdate ion transmembrane transporter activity	molecular_function	1	683	9	33177	0.0138412	0.0372785	5.39727	Lj3g3v0821100.2
Lj0g3v0112879.1	110.966	41.6684	180.264	4.32615	2.11308	0.00484372	0.111793	Up	1.93206	1.05791	4.48511	8.55114								U5 snRNA 3'-end processing	biological_process	1	932	6	33177	0.0109683	0.0341608	5.93294	Lj4g3v0987840.1		GO:0045430	chalcone isomerase activity	molecular_function	1	683	9	33177	0.0138412	0.0372785	5.39727	Lj5g3v2288880.1
Lj0g3v0112929.1	45.2147	90.4294	0	0	#NAME?	1.50541e-06	9.05214e-05	Down	2.62505	2.22914	0	0	repeat	CUFF.6558	GO:0046872,GO:0003676,GO:0004523	metal ion binding|nucleic acid binding|RNA-DNA hybrid ribonuclease activity				rejection of self pollen	biological_process	1	932	6	33177	0.0109683	0.0341608	5.93294	Lj0g3v0354029.1		GO:0016558	protein import into peroxisome matrix	biological_process	1	683	9	33177	0.0138412	0.0372785	5.39727	Lj2g3v2925160.1
Lj0g3v0112999.1	49.6654	17.0552	82.2757	4.82409	2.27026	0.036488	0.490833	Up	2.78302	0.202542	6.22611	8.39298								holo-[acyl-carrier-protein] synthase activity	molecular_function	1	932	6	33177	0.0109683	0.0341608	5.93294	Lj6g3v1692530.1		GO:0005846	nuclear cap binding complex	cellular_component	1	683	9	33177	0.0138412	0.0372785	5.39727	Lj0g3v0077749.2
Lj0g3v0113009.1	11.5668	0	23.1336	Inf	Inf	0.0350598	0.478411	Up	0	0	3.90539	1.50545	NULL	CUFF.6562						positive regulation of organ growth	biological_process	1	932	6	33177	0.0109683	0.0341608	5.93294	Lj0g3v0185199.1		GO:0006490	oligosaccharide-lipid intermediate biosynthetic process	biological_process	1	683	9	33177	0.0138412	0.0372785	5.39727	Lj0g3v0181409.1
Lj0g3v0113099.1	14.8202	29.6404	0	0	#NAME?	0.0126839	0.234914	Down	2.86156	2.4934	1.50991e-93	0	protein_coding	CUFF.6570						protein monoubiquitination	biological_process	1	932	6	33177	0.0109683	0.0341608	5.93294	Lj1g3v3556950.1		GO:0006351	transcription, DNA-templated	biological_process	77	683	2956	33177	0.0141	0.0378427	1.26533	Lj1g3v0318630.1; Lj2g3v1277440.1; Lj5g3v1412700.1; Lj0g3v0196189.1; Lj5g3v0875880.1; Lj3g3v2708760.2; Lj0g3v0354159.1; Lj3g3v0409500.1; Lj4g3v2820080.2; Lj0g3v0253889.1; Lj0g3v0086399.2; Lj0g3v0256069.1; Lj0g3v0262329.1; Lj4g3v2871870.1; Lj3g3v2780550.1; Lj6g3v1860520.2; Lj0g3v0241089.1; Lj1g3v1220240.1; Lj0g3v0126339.2; Lj0g3v0119889.1; Lj2g3v0463790.1; Lj0g3v0285229.1; Lj1g3v3402230.3; Lj1g3v29…
Lj0g3v0113169.1	368.077	511.966	224.188	0.437895	-1.19134	0.0104026	0.20281	Down	14.3232	13.3061	7.49074	4.57993								regulation of jasmonic acid biosynthetic process	biological_process	1	932	6	33177	0.0109683	0.0341608	5.93294	Lj0g3v0134779.1		GO:0032041	NAD-dependent histone deacetylase activity (H3-K14 specific)	molecular_function	2	683	25	33177	0.0142631	0.0378427	3.88603	Lj1g3v0318630.1; Lj1g3v0051020.1
Lj0g3v0114439.1	27.7042	55.4084	0	0	#NAME?	0.00025329	0.00917697	Down	7.26042	5.40965	0	0.000284456								mannose-1-phosphate guanylyltransferase activity	molecular_function	1	932	6	33177	0.0109683	0.0341608	5.93294	Lj2g3v2657260.1		GO:0005381	iron ion transmembrane transporter activity	molecular_function	2	683	25	33177	0.0142631	0.0378427	3.88603	Lj4g3v0336390.1; Lj1g3v1785990.1
Lj0g3v0114439.2	155.711	234.477	76.9437	0.32815	-1.60757	0.0129943	0.238424	Down	18.7863	22.0415	4.77143	8.70608	NULL	CUFF.6668						leading strand elongation	biological_process	1	932	6	33177	0.0109683	0.0341608	5.93294	Lj0g3v0201619.1		GO:0006097	glyoxylate cycle	biological_process	2	683	25	33177	0.0142631	0.0378427	3.88603	Lj0g3v0293219.1; Lj0g3v0293229.1
Lj0g3v0114819.1	15.4091	0	30.8182	Inf	Inf	0.0103114	0.201757	Up	0	0	4.0001	8.45181	protein_coding	CUFF.6701						peptidyl-tyrosine dephosphorylation	biological_process	1	932	6	33177	0.0109683	0.0341608	5.93294	Lj2g3v1904480.1		GO:0048509	regulation of meristem development	biological_process	2	683	25	33177	0.0142631	0.0378427	3.88603	Lj4g3v3113820.3; Lj0g3v0077749.2
Lj0g3v0115109.2	157.827	71.8892	243.765	3.39084	1.76164	0.0371251	0.49602	Up	7.71361	0.00845208	15.7839	10.6647	protein_coding	CUFF.6728	GO:0005737,GO:0000774,GO:0006457	cytoplasm|adenyl-nucleotide exchange factor activity|protein folding				transport of virus in multicellular host	biological_process	1	932	6	33177	0.0109683	0.0341608	5.93294	Lj0g3v0196469.1		GO:2000028	regulation of photoperiodism, flowering	biological_process	2	683	25	33177	0.0142631	0.0378427	3.88603	Lj2g3v1367130.1; Lj0g3v0246819.1
Lj0g3v0115209.4	168.278	88.5866	247.969	2.79917	1.485	0.0172591	0.293173	Up	8.79492	6.32932	25.7337	16.4519	protein_coding	CUFF.6743	GO:0080107,GO:0050660,GO:0004499,GO:0050661,GO:0019761	8-methylthiopropyl glucosinolate S-oxygenase activity|flavin adenine dinucleotide binding|N,N-dimethylaniline monooxygenase activity|NADP binding|glucosinolate biosynthetic process				negative regulation of intracellular estrogen receptor signaling pathway	biological_process	1	932	6	33177	0.0109683	0.0341608	5.93294	Lj2g3v3188410.1		GO:0000028	ribosomal small subunit assembly	biological_process	2	683	25	33177	0.0142631	0.0378427	3.88603	Lj3g3v0965540.1; Lj3g3v0948670.1
Lj0g3v0115529.1	716.234	981.659	450.808	0.459231	-1.12271	0.00453043	0.105778	Down	30.4749	40.3084	13.9433	18.66	NULL	CUFF.6759						cellular phosphate ion homeostasis	biological_process	1	932	6	33177	0.0109683	0.0341608	5.93294	Lj5g3v0109820.2		GO:0009813	flavonoid biosynthetic process	biological_process	15	683	421	33177	0.0146638	0.0388232	1.73072	Lj2g3v3339270.1; Lj0g3v0109409.1; Lj2g3v2124310.1; Lj2g3v3339240.1; Lj0g3v0095449.1; Lj4g3v2574990.1; Lj0g3v0328269.1; Lj0g3v0070799.2; Lj4g3v1316290.1; Lj1g3v4690450.1; Lj2g3v2125830.1; Lj5g3v2288880.1; Lj4g3v2151430.2; Lj3g3v2577140.1; Lj1g3v0130040.1
Lj0g3v0115539.1	224.113	339.576	108.65	0.319957	-1.64405	0.00357241	0.0868491	Down	16.9575	22.0216	4.14851	8.37638	protein_coding	CUFF.6760						methionine metabolic process	biological_process	2	932	17	33177	0.0111954	0.0341608	4.18796	Lj1g3v0112720.1; Lj5g3v2045460.1		GO:0010287	plastoglobule	cellular_component	4	683	71	33177	0.0155627	0.0411157	2.73664	Lj0g3v0307759.1; Lj0g3v0295009.1; Lj0g3v0226889.1; Lj0g3v0261509.1
Lj0g3v0115709.1	125.793	214.309	37.2761	0.173936	-2.52337	0.0281008	0.410928	Down	3.15716	8.04997	0.708762	1.25007								cellular response to sucrose stimulus	biological_process	2	932	17	33177	0.0111954	0.0341608	4.18796	Lj4g3v3113830.1; Lj2g3v0136410.1		GO:0009561	megagametogenesis	biological_process	3	683	47	33177	0.0157824	0.0416081	3.10056	Lj0g3v0118919.2; Lj0g3v0172849.1; Lj1g3v3380990.1
Lj0g3v0115809.2	42.4194	0	84.8387	Inf	Inf	3.23664e-06	0.000182294	Up	1.50991e-41	1.42384e-52	2.32839	2.92422	NULL	CUFF.7027	GO:0000930,GO:0005874,GO:0005525,GO:0003924,GO:0031122,GO:0007020	gamma-tubulin complex|microtubule|GTP binding|GTPase activity|cytoplasmic microtubule organization|microtubule nucleation				manganese ion transmembrane transporter activity	molecular_function	2	932	17	33177	0.0111954	0.0341608	4.18796	Lj3g3v0730020.1; Lj2g3v2183210.2		GO:0035091	phosphatidylinositol binding	molecular_function	2	683	26	33177	0.0158814	0.0416927	3.73657	Lj3g3v1820650.1; Lj6g3v1968120.2
Lj0g3v0115899.1	256.402	125.674	387.13	3.08042	1.62313	0.00232662	0.0604363	Up	4.16331	3.0604	11.4871	10.8215	protein_coding	CUFF.6790						glutathione binding	molecular_function	2	932	17	33177	0.0111954	0.0341608	4.18796	Lj0g3v0303509.1; Lj1g3v4954990.1		GO:0009688	abscisic acid biosynthetic process	biological_process	2	683	26	33177	0.0158814	0.0416927	3.73657	Lj0g3v0300579.1; Lj3g3v1145820.3
Lj0g3v0116299.1	31.6558	0	63.3115	Inf	Inf	7.47004e-05	0.00311902	Up	2.8615e-05	4.14581e-15	1.54236	2.59412								AU-rich element binding	molecular_function	2	932	17	33177	0.0111954	0.0341608	4.18796	Lj4g3v1686520.1; Lj4g3v0987840.1		GO:0031347	regulation of defense response	biological_process	4	683	72	33177	0.0164492	0.0426519	2.69863	Lj0g3v0307759.1; Lj0g3v0295009.1; Lj0g3v0226889.1; Lj0g3v0261509.1
Lj0g3v0116659.1	34.0622	68.1244	0	0	#NAME?	3.81687e-05	0.00170667	Down	3.74797	3.49341	0	0	NULL	CUFF.6852						Mo-molybdopterin cofactor biosynthetic process	biological_process	2	932	17	33177	0.0111954	0.0341608	4.18796	Lj0g3v0169799.1; Lj2g3v2926350.3		GO:0003824	catalytic activity	molecular_function	3	683	48	33177	0.016944	0.0426519	3.03596	Lj4g3v1388280.1; Lj0g3v0291799.1; Lj0g3v0291819.1
Lj0g3v0117099.1	39.8243	0	79.6485	Inf	Inf	7.08657e-06	0.000368515	Up	0	0	9.58926	7.06498	protein_coding	CUFF.6889						negative regulation of histone acetylation	biological_process	2	932	17	33177	0.0111954	0.0341608	4.18796	Lj2g3v0535750.1; Lj0g3v0244289.1		GO:0016651	oxidoreductase activity, acting on NAD(P)H	molecular_function	1	683	10	33177	0.0170676	0.0426519	4.85754	Lj0g3v0038729.2
Lj0g3v0117199.1	10.4718	0	20.9437	Inf	Inf	0.0477235	0.582454	Up	6.27272e-12	3.99185e-06	0.950949	2.7005	repeat	CUFF.6899						isoflavonoid biosynthetic process	biological_process	2	932	17	33177	0.0111954	0.0341608	4.18796	Lj5g3v2057460.1; Lj5g3v2057510.1		GO:0010262	somatic embryogenesis	biological_process	1	683	10	33177	0.0170676	0.0426519	4.85754	Lj3g3v3666580.1
Lj0g3v0117369.1	292.856	585.712	0	0	#NAME?	5.408e-05	0.00235598	Down	20.7437	74.6539	0	0	protein_coding	CUFF.6950	GO:0005874,GO:0009524,GO:0005525,GO:0003924,GO:0007049,GO:0051301	microtubule|phragmoplast|GTP binding|GTPase activity|cell cycle|cell division	ko04144,ko04072	Endocytosis|Phospholipase D signaling pathway		L-phenylalanine:2-oxoglutarate aminotransferase activity	molecular_function	2	932	17	33177	0.0111954	0.0341608	4.18796	Lj2g3v1415390.1; Lj6g3v0527170.1		GO:0010290	chlorophyll catabolite transmembrane transporter activity	molecular_function	1	683	10	33177	0.0170676	0.0426519	4.85754	Lj4g3v2524930.4
Lj0g3v0117419.1	18.5866	0	37.1732	Inf	Inf	0.00386579	0.093188	Up	0	0	4.33674	9.03586	NULL	CUFF.6916						defense response to bacterium	biological_process	18	932	378	33177	0.0112006	0.0341608	1.69513	Lj4g3v3113830.1; Lj0g3v0230649.1; Lj0g3v0133589.1; Lj0g3v0303509.1; Lj1g3v4790750.2; Lj0g3v0323939.1; Lj0g3v0197999.1; Lj0g3v0187769.2; Lj2g3v0136410.1; Lj1g3v3053640.1; Lj6g3v1392560.1; Lj0g3v0076609.2; Lj0g3v0134779.1; Lj0g3v0233749.2; Lj2g3v1415390.1; Lj5g3v0109820.2; Lj5g3v1119490.1; Lj5g3v1998900.1		GO:0015431	glutathione S-conjugate-exporting ATPase activity	molecular_function	1	683	10	33177	0.0170676	0.0426519	4.85754	Lj4g3v2524930.4
Lj0g3v0117639.1	12.93	25.8599	0	0	#NAME?	0.0224251	0.352446	Down	1.48067	5.69695	0	0	protein_coding	CUFF.6931						carbohydrate binding	molecular_function	10	932	176	33177	0.011294	0.0343739	2.02259	Lj0g3v0309759.1; Lj0g3v0307599.2; Lj0g3v0134279.1; Lj0g3v0258789.1; Lj4g3v2603610.2; Lj0g3v0112109.1; Lj2g3v1728780.2; Lj5g3v1722690.1; Lj0g3v0284719.1; Lj0g3v0285159.1		GO:0005901	caveola	cellular_component	1	683	10	33177	0.0170676	0.0426519	4.85754	Lj1g3v0051020.1
Lj0g3v0117789.1	24.0376	0	48.0752	Inf	Inf	0.000751703	0.023311	Up	0	0	9.47242	9.05206								positive regulation of defense response to oomycetes	biological_process	2	932	18	33177	0.0131581	0.0399646	3.95529	Lj4g3v0300480.2; Lj2g3v1828350.1		GO:0009963	positive regulation of flavonoid biosynthetic process	biological_process	1	683	10	33177	0.0170676	0.0426519	4.85754	Lj2g3v1468540.1
Lj0g3v0117789.2	26.2574	0	52.5148	Inf	Inf	0.000376231	0.0129152	Up	0	0	6.86466	11.4095	NULL	CUFF.6945						phosphatidylinositol dephosphorylation	biological_process	3	932	33	33177	0.0132554	0.040094	3.23615	Lj4g3v2820110.1; Lj5g3v0614820.2; Lj2g3v1904480.1		GO:0032266	phosphatidylinositol-3-phosphate binding	molecular_function	1	683	10	33177	0.0170676	0.0426519	4.85754	Lj1g3v3231370.4
Lj0g3v0118199.1	19.9882	0	39.9765	Inf	Inf	0.00255439	0.0655369	Up	1.52518e-21	1.60809e-15	4.12012	5.05657	NULL	CUFF.6967						maintenance of root meristem identity	biological_process	3	932	33	33177	0.0132554	0.040094	3.23615	Lj2g3v0535750.1; Lj0g3v0244289.1; Lj2g3v1415390.1		GO:0000480	endonucleolytic cleavage in 5'-ETS of tricistronic rRNA transcript (SSU-rRNA, 5.8S rRNA, LSU-rRNA)	biological_process	1	683	10	33177	0.0170676	0.0426519	4.85754	Lj0g3v0063949.1
Lj0g3v0118439.1	13.7473	0.502722	26.992	53.6917	5.74663	0.0393844	0.515528	Up	0.106843	0	1.5305	2.52574	protein_coding	CUFF.6984						S-adenosylmethionine-dependent methyltransferase activity	molecular_function	6	932	90	33177	0.01346	0.0406293	2.37318	Lj0g3v0322519.1; Lj0g3v0293139.2; Lj1g3v0899930.3; Lj2g3v0415160.1; Lj0g3v0350799.2; Lj0g3v0310869.2		GO:0036402	proteasome-activating ATPase activity	molecular_function	1	683	10	33177	0.0170676	0.0426519	4.85754	Lj1g3v1720090.3
Lj0g3v0118819.1	366.699	500.539	232.858	0.465216	-1.10403	0.0189564	0.312414	Down	142.058	97.5089	56.7741	55.0988	protein_coding	CUFF.7018	GO:0016021,GO:0005886,GO:0008308,GO:0006873,GO:0006821,GO:0009651,GO:0009414	integral component of membrane|plasma membrane|voltage-gated anion channel activity|cellular ion homeostasis|chloride transport|response to salt stress|response to water deprivation				transmembrane transporter activity	molecular_function	8	932	136	33177	0.0148469	0.0413266	2.09398	Lj1g3v3704730.1; Lj1g3v0913250.2; Lj1g3v4564810.1; Lj5g3v1914130.1; Lj0g3v0273039.1; Lj2g3v1019680.3; Lj0g3v0160909.1; Lj0g3v0360049.1		GO:0045899	positive regulation of RNA polymerase II transcriptional preinitiation complex assembly	biological_process	1	683	10	33177	0.0170676	0.0426519	4.85754	Lj1g3v1720090.3
Lj0g3v0118919.1	95.3649	47.161	143.569	3.04423	1.60608	0.0392438	0.514504	Up	4.04331	2.00461	6.50051	12.1097								endo-1,4-beta-xylanase activity	molecular_function	1	932	7	33177	0.0150714	0.0413266	5.08538	Lj3g3v3500160.1		GO:0007231	osmosensory signaling pathway	biological_process	1	683	10	33177	0.0170676	0.0426519	4.85754	Lj4g3v3113820.3
Lj0g3v0118919.2	202.334	296.325	108.343	0.365623	-1.45157	0.0125166	0.232412	Down	13.6569	20.8192	4.48984	8.15116	NULL	CUFF.7043	GO:0005576,GO:0008239,GO:0004185,GO:0009561,GO:0006508	extracellular region|dipeptidyl-peptidase activity|serine-type carboxypeptidase activity|megagametogenesis|proteolysis				3-hydroxyisobutyryl-CoA hydrolase activity	molecular_function	1	932	7	33177	0.0150714	0.0413266	5.08538	Lj0g3v0351029.1		GO:0030915	Smc5-Smc6 complex	cellular_component	1	683	10	33177	0.0170676	0.0426519	4.85754	Lj0g3v0062389.1
Lj0g3v0119149.1	179.125	9.04899	349.202	38.5902	5.27016	9.56948e-13	1.4498e-10	Up	1.55869	1.75553e-12	30.3808	29.8227								glycerol-3-phosphate dehydrogenase complex	cellular_component	1	932	7	33177	0.0150714	0.0413266	5.08538	Lj1g3v4226900.1		GO:0005452	inorganic anion exchanger activity	molecular_function	1	683	10	33177	0.0170676	0.0426519	4.85754	Lj5g3v1796820.1
Lj0g3v0119159.1	481.167	223.304	739.03	3.30953	1.72662	9.90127e-05	0.00400618	Up	15.7677	27.8581	72.5962	71.2279	NULL	CUFF.7156						2-isopropylmalate synthase activity	molecular_function	1	932	7	33177	0.0150714	0.0413266	5.08538	Lj1g3v3690020.3		GO:0015301	anion:anion antiporter activity	molecular_function	1	683	10	33177	0.0170676	0.0426519	4.85754	Lj5g3v1796820.1
Lj0g3v0119399.1	21.4194	42.8389	0	0	#NAME?	0.0187965	0.31036	Down	1.09005	6.22775	3.53826e-102	6.19891e-99	protein_coding	CUFF.7061						beta-amyrin 11-oxidase activity	molecular_function	1	932	7	33177	0.0150714	0.0413266	5.08538	Lj3g3v1993700.1		GO:0070652	HAUS complex	cellular_component	1	683	10	33177	0.0170676	0.0426519	4.85754	Lj0g3v0190729.3
Lj0g3v0119409.1	38.4934	66.3936	10.5931	0.15955	-2.64792	0.0359128	0.485289	Down	3.47808	2.21256	0.672105	0.208131	protein_coding	CUFF.7063						beta-amyrin monooxygenase activity	molecular_function	1	932	7	33177	0.0150714	0.0413266	5.08538	Lj3g3v1993700.1		GO:0031118	rRNA pseudouridine synthesis	biological_process	1	683	10	33177	0.0170676	0.0426519	4.85754	Lj6g3v2193660.1
Lj0g3v0119869.1	72.2124	0	144.425	Inf	Inf	7.94224e-10	8.25232e-08	Up	0	0	6.30667	10.0777								regulation of DNA endoreduplication	biological_process	1	932	7	33177	0.0150714	0.0413266	5.08538	Lj0g3v0296889.2		GO:0005884	actin filament	cellular_component	1	683	10	33177	0.0170676	0.0426519	4.85754	Lj0g3v0087769.1
Lj0g3v0119869.2	29.111	0	58.2221	Inf	Inf	0.000161807	0.0061662	Up	0	0	2.95035	3.61952	protein_coding	CUFF.7107	GO:0005634,GO:0046872,GO:0000977,GO:0003700,GO:0009791,GO:0006357,GO:0006351	nucleus|metal ion binding|RNA polymerase II regulatory region sequence-specific DNA binding|transcription factor activity, sequence-specific DNA binding|post-embryonic development|regulation of transcription from RNA polymerase II promoter|transcription, DNA-templated				multicellular organismal water homeostasis	biological_process	1	932	7	33177	0.0150714	0.0413266	5.08538	Lj0g3v0296889.2		GO:0008469	histone-arginine N-methyltransferase activity	molecular_function	1	683	10	33177	0.0170676	0.0426519	4.85754	Lj0g3v0266829.1
Lj0g3v0119889.1	287.009	574.018	0	0	#NAME?	1.21037e-29	8.52572e-27	Down	22.424	25.7006	0	0	protein_coding	CUFF.7106	GO:0005634,GO:0003677,GO:0043565,GO:0003700,GO:0030154,GO:0009908,GO:0019760,GO:0010492,GO:0042127,GO:0006351	nucleus|DNA binding|sequence-specific DNA binding|transcription factor activity, sequence-specific DNA binding|cell differentiation|flower development|glucosinolate metabolic process|maintenance of shoot apical meristem identity|regulation of cell proliferation|transcription, DNA-templated				oligosaccharide metabolic process	biological_process	1	932	7	33177	0.0150714	0.0413266	5.08538	Lj4g3v2882130.3		GO:0003896	DNA primase activity	molecular_function	1	683	10	33177	0.0170676	0.0426519	4.85754	Lj0g3v0104259.2
Lj0g3v0119969.1	27.6686	2.51361	52.8237	21.0151	4.39335	0.00840721	0.172854	Up	0.438072	0	4.2943	5.06986	NULL	CUFF.7112						NADPH:quinone reductase activity	molecular_function	1	932	7	33177	0.0150714	0.0413266	5.08538	Lj4g3v1686520.1		GO:0005658	alpha DNA polymerase:primase complex	cellular_component	1	683	10	33177	0.0170676	0.0426519	4.85754	Lj0g3v0104259.2
Lj0g3v0120399.1	296.846	0	593.693	Inf	Inf	3.40503e-29	2.30853e-26	Up	0	0	6.17033	9.11114	repeat	CUFF.7163	GO:0046872,GO:0003964	metal ion binding|RNA-directed DNA polymerase activity				leucine-tRNA ligase activity	molecular_function	1	932	7	33177	0.0150714	0.0413266	5.08538	Lj4g3v0134610.3		GO:2000011	regulation of adaxial/abaxial pattern formation	biological_process	1	683	10	33177	0.0170676	0.0426519	4.85754	Lj0g3v0077749.2
Lj0g3v0121469.1	38.9169	0	77.8339	Inf	Inf	8.90467e-06	0.000450533	Up	0	0	5.36603	7.2079	protein_coding	CUFF.7245						leucyl-tRNA aminoacylation	biological_process	1	932	7	33177	0.0150714	0.0413266	5.08538	Lj4g3v0134610.3		GO:0047938	glucose-6-phosphate 1-epimerase activity	molecular_function	1	683	10	33177	0.0170676	0.0426519	4.85754	Lj4g3v2120620.1
Lj0g3v0122269.1	13.8988	27.7976	0	0	#NAME?	0.0169613	0.28928	Down	1.41023	0.73629	0	0	repeat	CUFF.7307						fucosyltransferase activity	molecular_function	1	932	7	33177	0.0150714	0.0413266	5.08538	Lj0g3v0232379.1		GO:0019843	rRNA binding	molecular_function	8	683	190	33177	0.0173962	0.0433862	2.04528	Lj2g3v0856450.1; Lj1g3v1798680.1; Lj4g3v2363080.1; Lj0g3v0238619.1; Lj4g3v2369400.1; Lj3g3v0965540.1; Lj0g3v0297089.1; Lj3g3v0948670.1
Lj0g3v0122299.1	113.113	184.918	41.3083	0.223388	-2.16238	0.00404916	0.0967481	Down	3.79073	3.00666	0.612101	0.907246	protein_coding	CUFF.7309						succinate dehydrogenase activity	molecular_function	1	932	7	33177	0.0150714	0.0413266	5.08538	Lj1g3v3740570.2		GO:0004521	endoribonuclease activity	molecular_function	2	683	27	33177	0.0175985	0.0438031	3.59818	Lj0g3v0063949.1; Lj4g3v1330210.1
Lj0g3v0122569.1	14.4548	0	28.9096	Inf	Inf	0.0301117	0.430696	Up	0	0	4.49354	0.842376	NULL	CUFF.7332						succinate dehydrogenase (ubiquinone) activity	molecular_function	1	932	7	33177	0.0150714	0.0413266	5.08538	Lj1g3v3740570.2		GO:0004709	MAP kinase kinase kinase activity	molecular_function	3	683	49	33177	0.0181577	0.0450151	2.974	Lj0g3v0126589.1; Lj4g3v0335750.1; Lj6g3v2256790.1
Lj0g3v0122579.1	27.0332	0.968094	53.0983	54.8483	5.77737	0.00229853	0.05985	Up	0.00974118	0.0395865	1.40387	1.2172								detection of light stimulus	biological_process	1	932	7	33177	0.0150714	0.0413266	5.08538	Lj0g3v0286829.4		GO:0010029	regulation of seed germination	biological_process	3	683	49	33177	0.0181577	0.0450151	2.974	Lj4g3v3113820.3; Lj5g3v0278030.1; Lj5g3v0278020.1
Lj0g3v0122579.2	27.0332	0.968094	53.0983	54.8483	5.77737	0.00229853	0.05985	Up	0.00974118	0.0395865	1.40387	1.2172	protein_coding	CUFF.7334						response to magnetism	biological_process	1	932	7	33177	0.0150714	0.0413266	5.08538	Lj0g3v0286829.4		GO:0009909	regulation of flower development	biological_process	6	683	130	33177	0.018304	0.0452412	2.24194	Lj0g3v0341719.2; Lj0g3v0086399.2; Lj0g3v0181669.1; Lj0g3v0279519.1; Lj5g3v0508090.2; Lj0g3v0352689.4
Lj0g3v0122589.1	111.549	2.97898	220.119	73.8907	6.20732	1.50555e-10	1.72639e-08	Up	0.0789598	0.0364061	4.56612	3.27371	protein_coding	CUFF.7335						positive regulation of shade avoidance	biological_process	1	932	7	33177	0.0150714	0.0413266	5.08538	Lj0g3v0286829.4		GO:0009741	response to brassinosteroid	biological_process	4	683	74	33177	0.0183214	0.0452412	2.6257	Lj0g3v0341889.1; Lj4g3v1549420.1; Lj2g3v1707590.2; Lj2g3v0126330.2
Lj0g3v0122719.2	12.4021	0	24.8042	Inf	Inf	0.0260739	0.390553	Up	4.947e-12	2.91198e-05	1.04303	3.3396								pyrimidine nucleobase salvage	biological_process	1	932	7	33177	0.0150714	0.0413266	5.08538	Lj0g3v0159759.1		GO:0042026	protein refolding	biological_process	2	683	28	33177	0.019415	0.0476586	3.46967	Lj3g3v2443310.1; Lj1g3v5034990.1
Lj0g3v0122929.1	18.8906	0.502722	37.2784	74.1532	6.21244	0.00984469	0.195445	Up	0.0510175	6.47092e-12	2.60376	2.07514	protein_coding	CUFF.7355						mRNA stabilization	biological_process	1	932	7	33177	0.0150714	0.0413266	5.08538	Lj0g3v0259279.1		GO:0007015	actin filament organization	biological_process	2	683	28	33177	0.019415	0.0476586	3.46967	Lj1g3v3231370.4; Lj6g3v1968120.2
Lj0g3v0122939.2	183.53	0	367.061	Inf	Inf	3.05108e-21	1.03428e-18	Up	0	0	27.3661	39.5044	protein_coding	CUFF.7356						ribonuclease T2 activity	molecular_function	1	932	7	33177	0.0150714	0.0413266	5.08538	Lj2g3v1277800.1		GO:0004707	MAP kinase activity	molecular_function	2	683	28	33177	0.019415	0.0476586	3.46967	Lj0g3v0299419.1; Lj0g3v0021349.2
Lj0g3v0123109.1	13.34	26.6801	0	0	#NAME?	0.0200433	0.324607	Down	3.65948	3.17417	0	0	NULL	CUFF.7375						nucleoside transport	biological_process	1	932	7	33177	0.0150714	0.0413266	5.08538	Lj6g3v2116840.2		GO:0016597	amino acid binding	molecular_function	4	683	76	33177	0.0203289	0.048602	2.5566	Lj2g3v1225620.2; Lj0g3v0101939.1; Lj6g3v1038800.2; Lj0g3v0040279.1
Lj0g3v0123269.1	532.543	39.1376	1025.95	26.2139	4.71226	2.1893e-21	7.66087e-19	Up	4.24877	0.214493	62.3617	57.4902								butyrate metabolic process	biological_process	1	932	7	33177	0.0150714	0.0413266	5.08538	Lj6g3v1549210.1		GO:0060145	viral gene silencing in virus induced gene silencing	biological_process	1	683	11	33177	0.0205789	0.048602	4.41595	Lj2g3v1277440.1
Lj0g3v0123269.2	973.711	1907.99	39.4295	0.0206655	-5.59663	3.04682e-34	3.11798e-31	Down	134.11	109.545	2.20746	2.86371								UDP-4-keto-6-deoxy-glucose-3,5-epimerase activity	molecular_function	1	932	7	33177	0.0150714	0.0413266	5.08538	Lj2g3v2003110.1		GO:0009969	xyloglucan biosynthetic process	biological_process	1	683	11	33177	0.0205789	0.048602	4.41595	Lj0g3v0045259.1
Lj0g3v0123269.3	84.5014	20.6101	148.393	7.20001	2.848	0.00120239	0.0346519	Up	0.833635	1.52685	8.29979	8.83459	protein_coding	CUFF.7391	GO:0016021,GO:0005886,GO:0008308,GO:0006873,GO:0006821,GO:0009651,GO:0009414	integral component of membrane|plasma membrane|voltage-gated anion channel activity|cellular ion homeostasis|chloride transport|response to salt stress|response to water deprivation				UDP-4-keto-rhamnose-4-keto-reductase activity	molecular_function	1	932	7	33177	0.0150714	0.0413266	5.08538	Lj2g3v2003110.1		GO:0031936	negative regulation of chromatin silencing	biological_process	1	683	11	33177	0.0205789	0.048602	4.41595	Lj3g3v0428950.2
Lj0g3v0123289.1	105.723	51.9813	159.464	3.06773	1.61717	0.0332332	0.461825	Up	2.18251	4.2684	9.9247	9.87265	protein_coding	CUFF.7390						tRNA threonylcarbamoyladenosine modification	biological_process	1	932	7	33177	0.0150714	0.0413266	5.08538	Lj1g3v5021240.4		GO:0072593	reactive oxygen species metabolic process	biological_process	1	683	11	33177	0.0205789	0.048602	4.41595	Lj4g3v1614820.2
Lj0g3v0123289.3	358.575	123.681	593.47	4.79841	2.26255	0.0174651	0.29593	Up	4.3568	4.97047	30.0023	14.3611								exonucleolytic nuclear-transcribed mRNA catabolic process involved in deadenylation-dependent decay	biological_process	1	932	7	33177	0.0150714	0.0413266	5.08538	Lj4g3v0987840.1		GO:0030658	transport vesicle membrane	cellular_component	1	683	11	33177	0.0205789	0.048602	4.41595	Lj6g3v1049100.1
Lj0g3v0123459.1	20.4665	0	40.933	Inf	Inf	0.002204	0.0579169	Up	0	0	0.885286	1.11054	protein_coding	CUFF.7404						nuclear polyadenylation-dependent tRNA catabolic process	biological_process	1	932	7	33177	0.0150714	0.0413266	5.08538	Lj4g3v0987840.1		GO:0010358	leaf shaping	biological_process	1	683	11	33177	0.0205789	0.048602	4.41595	Lj2g3v1707590.2
Lj0g3v0123709.1	69.0594	107.706	30.4131	0.282372	-1.82433	0.043654	0.552428	Down	6.76571	9.41393	3.74125	0.716909	protein_coding	CUFF.7430						nuclear polyadenylation-dependent mRNA catabolic process	biological_process	1	932	7	33177	0.0150714	0.0413266	5.08538	Lj4g3v0987840.1		GO:0042903	tubulin deacetylase activity	molecular_function	1	683	11	33177	0.0205789	0.048602	4.41595	Lj1g3v0051020.1
Lj0g3v0123879.1	723.578	425.246	1021.91	2.40311	1.2649	0.00131465	0.037332	Up	28.059	19.4408	57.9702	56.6888								xanthophyll metabolic process	biological_process	1	932	7	33177	0.0150714	0.0413266	5.08538	Lj0g3v0277319.1		GO:0043204	perikaryon	cellular_component	1	683	11	33177	0.0205789	0.048602	4.41595	Lj1g3v0051020.1
Lj0g3v0123879.2	653.714	384.167	923.26	2.40327	1.265	0.00174847	0.0475118	Up	33.1069	39.5636	83.9819	90.6438	protein_coding	CUFF.7464	GO:0005634,GO:0005524,GO:0004386,GO:0009553,GO:0010183,GO:0009875	nucleus|ATP binding|helicase activity|embryo sac development|pollen tube guidance|pollen-pistil interaction				xanthophyll biosynthetic process	biological_process	1	932	7	33177	0.0150714	0.0413266	5.08538	Lj0g3v0277319.1		GO:0090042	tubulin deacetylation	biological_process	1	683	11	33177	0.0205789	0.048602	4.41595	Lj1g3v0051020.1
Lj0g3v0123899.1	348.056	476.162	219.949	0.461921	-1.11428	0.0182776	0.305403	Down	50.7034	49.8749	28.0286	18.3354	protein_coding	CUFF.7465						cadmium ion homeostasis	biological_process	1	932	7	33177	0.0150714	0.0413266	5.08538	Lj5g3v2133860.1		GO:0010019	chloroplast-nucleus signaling pathway	biological_process	1	683	11	33177	0.0205789	0.048602	4.41595	Lj3g3v3579340.2
Lj0g3v0123909.1	70.7572	112.266	29.2483	0.260527	-1.94049	0.0330685	0.460361	Down	13.7078	27.545	5.59094	5.13517	protein_coding	NODE_75005_length_284_cov_10.785212.path1						detoxification of cadmium ion	biological_process	1	932	7	33177	0.0150714	0.0413266	5.08538	Lj5g3v2133860.1		GO:0031597	cytosolic proteasome complex	cellular_component	1	683	11	33177	0.0205789	0.048602	4.41595	Lj1g3v1720090.3
Lj0g3v0124189.1	151.198	253.259	49.137	0.194019	-2.36573	0.0130076	0.238589	Down	29.561	64.9251	12.3258	5.80624	NULL	CUFF.7462						inflammatory response	biological_process	1	932	7	33177	0.0150714	0.0413266	5.08538	Lj0g3v0284719.1		GO:0019287	isopentenyl diphosphate biosynthetic process, mevalonate pathway	biological_process	1	683	11	33177	0.0205789	0.048602	4.41595	Lj1g3v0984470.1
Lj0g3v0125209.1	11.6355	0	23.2709	Inf	Inf	0.0345392	0.474053	Up	0	0	2.31636	0.53576	NULL	CUFF.7495						response to mechanical stimulus	biological_process	1	932	7	33177	0.0150714	0.0413266	5.08538	Lj0g3v0284719.1		GO:0005795	Golgi stack	cellular_component	1	683	11	33177	0.0205789	0.048602	4.41595	Lj4g3v1388330.3
Lj0g3v0125349.1	296.833	591.753	1.91313	0.00323298	-8.27292	1.11562e-13	1.89091e-11	Down	90.3777	55.3217	0.000256695	0.483695	repeat	CUFF.7511						regulation of telomere maintenance	biological_process	1	932	7	33177	0.0150714	0.0413266	5.08538	Lj1g3v4717500.2		GO:0006518	peptide metabolic process	biological_process	1	683	11	33177	0.0205789	0.048602	4.41595	Lj0g3v0234769.1
Lj0g3v0125489.1	23.7926	43.6217	3.96355	0.0908618	-3.46018	0.0427914	0.545457	Down	0.591349	1.22472	0.0771825	0.0726003								regulation of growth rate	biological_process	1	932	7	33177	0.0150714	0.0413266	5.08538	Lj0g3v0185199.1		GO:0030295	protein kinase activator activity	molecular_function	1	683	11	33177	0.0205789	0.048602	4.41595	Lj6g3v1422220.1
Lj0g3v0125749.1	43.4479	85.8705	1.02521	0.011939	-6.38817	0.0159664	0.276779	Down	11.7448	2.66649	0.13117	0								glutathione synthase activity	molecular_function	1	932	7	33177	0.0150714	0.0413266	5.08538	Lj1g3v4954990.1		GO:0045859	regulation of protein kinase activity	biological_process	1	683	11	33177	0.0205789	0.048602	4.41595	Lj6g3v1422220.1
Lj0g3v0125749.2	67.8679	135.223	0.512606	0.00379081	-8.04328	1.78531e-08	1.47609e-06	Down	8.31075	11.799	0.105277	0	NULL	CUFF.7550						regulation of autophagy	biological_process	1	932	7	33177	0.0150714	0.0413266	5.08538	Lj1g3v3556950.1		GO:0030060	L-malate dehydrogenase activity	molecular_function	1	683	11	33177	0.0205789	0.048602	4.41595	Lj5g3v1201280.1
Lj0g3v0125769.1	130.732	261.464	0	0	#NAME?	0.00266401	0.0679602	Down	11.3628	62.4037	0	0	NULL	CUFF.7544						glycine cleavage complex	cellular_component	1	932	7	33177	0.0150714	0.0413266	5.08538	Lj5g3v0404800.1		GO:0097526	spliceosomal tri-snRNP complex	cellular_component	1	683	11	33177	0.0205789	0.048602	4.41595	Lj5g3v0975430.1
Lj0g3v0126059.1	65.9011	24.0358	107.766	4.48359	2.16465	0.0237061	0.366421	Up	0.952251	1.76808	5.83249	6.40257	protein_coding	CUFF.7577	GO:0016021	integral component of membrane				cellular lipid metabolic process	biological_process	1	932	7	33177	0.0150714	0.0413266	5.08538	Lj6g3v1995730.3		GO:0045116	protein neddylation	biological_process	1	683	11	33177	0.0205789	0.048602	4.41595	Lj0g3v0284739.1
Lj0g3v0126299.1	15.6139	0	31.2278	Inf	Inf	0.00964293	0.19278	Up	0	0	1.9796	4.95865	repeat	CUFF.7588						xylan metabolic process	biological_process	1	932	7	33177	0.0150714	0.0413266	5.08538	Lj3g3v1959010.1		GO:0032580	Golgi cisterna membrane	cellular_component	3	683	51	33177	0.0207435	0.0488059	2.85738	Lj0g3v0045259.1; Lj3g3v1770630.2; Lj4g3v0684120.2
Lj0g3v0126339.2	28.4116	56.8232	0	0	#NAME?	0.000204408	0.00763021	Down	3.73611	3.15777	0	0	protein_coding	CUFF.7591	GO:0010369,GO:0005634,GO:0019899,GO:0008327,GO:0006346,GO:0000122,GO:1901537,GO:0080167,GO:0006351	chromocenter|nucleus|enzyme binding|methyl-CpG binding|methylation-dependent chromatin silencing|negative regulation of transcription from RNA polymerase II promoter|positive regulation of DNA demethylation|response to karrikin|transcription, DNA-templated				phosphatidylinositol-3,4,5-trisphosphate 3-phosphatase activity	molecular_function	1	932	7	33177	0.0150714	0.0413266	5.08538	Lj2g3v1904480.1		GO:0004176	ATP-dependent peptidase activity	molecular_function	3	683	51	33177	0.0207435	0.0488059	2.85738	Lj0g3v0318489.3; Lj1g3v0627460.3; Lj1g3v1787470.1
Lj0g3v0126349.2	93.3465	26.2334	160.46	6.11661	2.61273	0.00167389	0.0458992	Up	0.627926	0.440729	3.89657	2.6929	NULL	CUFF.7600	GO:0071944,GO:0016021,GO:0005886,GO:0001726,GO:0016477,GO:0006935,GO:0006897,GO:0031268	cell periphery|integral component of membrane|plasma membrane|ruffle|cell migration|chemotaxis|endocytosis|pseudopodium organization				aspartic-type peptidase activity	molecular_function	1	932	7	33177	0.0150714	0.0413266	5.08538	Lj6g3v0931350.1		GO:0006979	response to oxidative stress	biological_process	13	683	370	33177	0.0222069	0.0521506	1.7067	Lj0g3v0307759.1; Lj0g3v0295009.1; Lj0g3v0226889.1; Lj3g3v2890770.2; Lj0g3v0171359.1; Lj5g3v2183870.1; Lj0g3v0261509.1; Lj0g3v0012529.1; Lj0g3v0242739.1; Lj2g3v1836090.1; Lj3g3v2890760.1; Lj0g3v0182029.1; Lj1g3v0682860.1
Lj0g3v0126589.1	16.133	32.2661	0	0	#NAME?	0.00852302	0.174442	Down	10.2288	5.17231	0	0	NULL	CUFF.7613	GO:0005938,GO:0016021,GO:0005524,GO:0004709,GO:0046872,GO:0004702,GO:0030036,GO:0009653,GO:0030587,GO:0030435	cell cortex|integral component of membrane|ATP binding|MAP kinase kinase kinase activity|metal ion binding|signal transducer, downstream of receptor, with serine/threonine kinase activity|actin cytoskeleton organization|anatomical structure morphogenesis|sorocarp development|sporulation resulting in formation of a cellular spore				L-tryptophan:2-oxoglutarate aminotransferase activity	molecular_function	1	932	7	33177	0.0150714	0.0413266	5.08538	Lj2g3v1415390.1		GO:0051028	mRNA transport	biological_process	4	683	78	33177	0.022475	0.0526811	2.49105	Lj0g3v0050449.1; Lj0g3v0050439.1; Lj0g3v0078089.1; Lj2g3v3337530.1
Lj0g3v0126829.1	68.028	0	136.056	Inf	Inf	2.50262e-09	2.40668e-07	Up	0	0	2.15598	2.79426	protein_coding	CUFF.7626						L-tryptophan:pyruvate aminotransferase activity	molecular_function	1	932	7	33177	0.0150714	0.0413266	5.08538	Lj2g3v1415390.1		GO:0003700	transcription factor activity, sequence-specific DNA binding	molecular_function	50	683	1858	33177	0.0231276	0.0541089	1.3072	Lj5g3v1412700.1; Lj0g3v0341719.2; Lj0g3v0196189.1; Lj5g3v0875880.1; Lj3g3v0409500.1; Lj4g3v2820080.2; Lj0g3v0253889.1; Lj0g3v0262329.1; Lj4g3v2871870.1; Lj0g3v0241089.1; Lj1g3v1220240.1; Lj0g3v0119889.1; Lj1g3v3402230.3; Lj0g3v0094349.2; Lj1g3v2926270.1; Lj0g3v0092959.1; Lj3g3v3666580.1; Lj0g3v0140239.1; Lj2g3v1468540.1; Lj4g3v0336740.1; Lj4g3v2628690.1; Lj0g3v0241079.2; Lj5g3v1015390.1; Lj3g3v17…
Lj0g3v0126839.1	15.9904	0	31.9807	Inf	Inf	0.00868537	0.176964	Up	3.765e-32	1.38698e-21	0.827939	1.19844	repeat	gene.g9688.t1	GO:0005634,GO:0004190,GO:0003677,GO:0003887,GO:0004519,GO:0046872,GO:0003723,GO:0003964,GO:0015074,GO:0006310	nucleus|aspartic-type endopeptidase activity|DNA binding|DNA-directed DNA polymerase activity|endonuclease activity|metal ion binding|RNA binding|RNA-directed DNA polymerase activity|DNA integration|DNA recombination				PeBoW complex	cellular_component	1	932	7	33177	0.0150714	0.0413266	5.08538	Lj2g3v3187350.1		GO:0030036	actin cytoskeleton organization	biological_process	2	683	30	33177	0.023347	0.0541521	3.23836	Lj1g3v3231370.4; Lj0g3v0126589.1
Lj0g3v0127009.1	79.3602	0	158.72	Inf	Inf	3.25461e-08	2.62293e-06	Up	0	2.59324e-110	3.98242	2.0367	protein_coding	CUFF.7644	GO:0009507,GO:0031969,GO:0016021,GO:0010176,GO:0071555,GO:0009915,GO:0031347,GO:0009266,GO:0006636,GO:0010189	chloroplast|chloroplast membrane|integral component of membrane|homogentisate phytyltransferase activity|cell wall organization|phloem sucrose loading|regulation of defense response|response to temperature stimulus|unsaturated fatty acid biosynthetic process|vitamin E biosynthetic process	ko00130	Ubiquinone and other terpenoid-quinone biosynthesis		endochitinase activity	molecular_function	1	932	7	33177	0.0150714	0.0413266	5.08538	Lj6g3v1078650.1		GO:0004033	aldo-keto reductase (NADP) activity	molecular_function	1	683	12	33177	0.0243619	0.0541521	4.04795	Lj1g3v5061230.2
Lj0g3v0127079.1	41.491	82.9819	0	0	#NAME?	4.38283e-06	0.000241091	Down	4.1082	3.59622	7.55119e-65	7.39082e-24								regulation of shoot system development	biological_process	2	932	19	33177	0.0153042	0.0416536	3.74712	Lj4g3v3113830.1; Lj2g3v0136410.1		GO:0070401	NADP+ binding	molecular_function	1	683	12	33177	0.0243619	0.0541521	4.04795	Lj1g3v5061230.2
Lj0g3v0127079.3	32.9073	65.8147	0	0	#NAME?	5.28807e-05	0.0023093	Down	2.895	4.70589	1.01247e-64	9.94419e-24	protein_coding	CUFF.7643						root hair initiation	biological_process	2	932	19	33177	0.0153042	0.0416536	3.74712	Lj4g3v2820110.1; Lj5g3v0308790.1		GO:0035195	gene silencing by miRNA	biological_process	1	683	12	33177	0.0243619	0.0541521	4.04795	Lj2g3v1277440.1
Lj0g3v0127279.1	23.0318	46.0636	0	0	#NAME?	0.0391427	0.513552	Down	17.4514	2.03754	2.00654e-26	0	NULL	CUFF.7655						preprophase band	cellular_component	2	932	19	33177	0.0153042	0.0416536	3.74712	Lj5g3v1208320.2; Lj6g3v1104930.2		GO:0031428	box C/D snoRNP complex	cellular_component	1	683	12	33177	0.0243619	0.0541521	4.04795	Lj2g3v0663770.3
Lj0g3v0127489.1	81.1218	16.6817	145.562	8.72585	3.1253	0.000608631	0.0194182	Up	0.634348	1.13349	8.9564	6.04913	protein_coding	CUFF.7673	GO:0005576,GO:0020037,GO:0046872,GO:0004601,GO:0042744,GO:0006979	extracellular region|heme binding|metal ion binding|peroxidase activity|hydrogen peroxide catabolic process|response to oxidative stress	ko00940	Phenylpropanoid biosynthesis		plasmodesmata-mediated intercellular transport	biological_process	2	932	19	33177	0.0153042	0.0416536	3.74712	Lj5g3v1537630.1; Lj0g3v0196469.1		GO:0005662	DNA replication factor A complex	cellular_component	1	683	12	33177	0.0243619	0.0541521	4.04795	Lj0g3v0078319.3
Lj0g3v0127949.1	57.225	104.338	10.1126	0.0969216	-3.36704	0.00210368	0.0555769	Down	9.00625	7.06487	0.158142	1.45112	repeat	CUFF.7699						vegetative to reproductive phase transition of meristem	biological_process	8	932	138	33177	0.0161916	0.0439871	2.06363	Lj4g3v1440790.1; Lj1g3v2372370.1; Lj2g3v0694690.3; Lj3g3v0613700.1; Lj4g3v1440800.2; Lj1g3v2883830.2; Lj0g3v0033139.1; Lj0g3v0355549.1		GO:0010928	regulation of auxin mediated signaling pathway	biological_process	1	683	12	33177	0.0243619	0.0541521	4.04795	Lj0g3v0171359.1
Lj0g3v0127959.1	10.8545	21.7089	0	0	#NAME?	0.0432563	0.549704	Down	3.47618	3.46934	9.0056e-12	2.26883e-14	protein_coding	CUFF.7700	GO:0004721	phosphoprotein phosphatase activity				reductive pentose-phosphate cycle	biological_process	4	932	53	33177	0.0163405	0.0443097	2.68661	Lj1g3v4435400.2; Lj1g3v3316260.2; Lj5g3v1598460.1; Lj1g3v3317360.2		GO:0048577	negative regulation of short-day photoperiodism, flowering	biological_process	1	683	12	33177	0.0243619	0.0541521	4.04795	Lj3g3v3666580.1
Lj0g3v0128039.1	36.5671	71.6994	1.43484	0.0200119	-5.643	0.000411959	0.0139041	Down	7.53061	5.87208	0	0.253912	NULL	CUFF.7705						sterol biosynthetic process	biological_process	4	932	54	33177	0.0176034	0.0473836	2.63686	Lj6g3v1934010.1; Lj0g3v0192789.1; Lj2g3v0856630.1; Lj3g3v3325980.1		GO:0006898	receptor-mediated endocytosis	biological_process	1	683	12	33177	0.0243619	0.0541521	4.04795	Lj1g3v0874340.3
Lj0g3v0128059.1	267.956	169.329	366.583	2.16491	1.11431	0.032114	0.450892	Up	1.84057	4.56734	5.65797	8.1723	protein_coding	CUFF.7721	GO:0047213,GO:0009718	anthocyanidin 3-O-glucosyltransferase activity|anthocyanin-containing compound biosynthetic process				cellular response to iron ion	biological_process	4	932	54	33177	0.0176034	0.0473836	2.63686	Lj3g3v0730020.1; Lj2g3v2183210.2; Lj0g3v0059919.2; Lj5g3v1998900.1		GO:0030425	dendrite	cellular_component	1	683	12	33177	0.0243619	0.0541521	4.04795	Lj1g3v0051020.1
Lj0g3v0128589.1	388.439	577.963	198.914	0.344165	-1.53883	0.00110286	0.0321943	Down	12.468	15.6517	2.69649	7.06894								actin filament bundle assembly	biological_process	2	932	20	33177	0.0176356	0.0473836	3.55976	Lj6g3v1160740.2; Lj2g3v3224410.2		GO:0051646	mitochondrion localization	biological_process	1	683	12	33177	0.0243619	0.0541521	4.04795	Lj1g3v0051020.1
Lj0g3v0128689.1	40.4116	80.8231	0	0	#NAME?	6.06882e-06	0.000323023	Down	5.1601	3.01012	7.62754e-81	2.4348e-83	protein_coding	CUFF.7761	GO:0052689,GO:0008152	carboxylic ester hydrolase activity|metabolic process				negative regulation of response to salt stress	biological_process	2	932	20	33177	0.0176356	0.0473836	3.55976	Lj0g3v0076359.1; Lj2g3v0065000.1		GO:0019048	modulation by virus of host morphology or physiology	biological_process	1	683	12	33177	0.0243619	0.0541521	4.04795	Lj2g3v2986010.2
Lj0g3v0128709.1	261.549	155.59	367.507	2.36202	1.24002	0.0180954	0.303517	Up	1.47168	2.57014	4.07864	5.48507	protein_coding	CUFF.7763	GO:0005737,GO:0043531,GO:0005524,GO:0009626,GO:0007165	cytoplasm|ADP binding|ATP binding|plant-type hypersensitive response|signal transduction				phloem transport	biological_process	2	932	20	33177	0.0176356	0.0473836	3.55976	Lj0g3v0090429.1; Lj0g3v0296659.1		GO:0030587	sorocarp development	biological_process	1	683	12	33177	0.0243619	0.0541521	4.04795	Lj0g3v0126589.1
Lj0g3v0128749.1	237.13	348.01	126.25	0.362777	-1.46285	0.00745319	0.158294	Down	21.912	27.9248	7.99211	10.0847	protein_coding	CUFF.7768	GO:0005524	ATP binding	ko04144,ko04010,ko04141,ko03040	Endocytosis|MAPK signaling pathway|Protein processing in endoplasmic reticulum|Spliceosome		oxidoreductase activity, acting on paired donors, with incorporation or reduction of molecular oxygen	molecular_function	11	932	213	33177	0.0178276	0.0478119	1.83838	Lj0g3v0329029.1; Lj0g3v0071839.1; Lj4g3v2541450.1; Lj3g3v3513760.1; Lj0g3v0362349.2; Lj5g3v2300360.1; Lj6g3v0777190.1; Lj4g3v3014670.1; Lj0g3v0362339.1; Lj1g3v1786360.1; Lj2g3v0115040.1		GO:0016328	lateral plasma membrane	cellular_component	1	683	12	33177	0.0243619	0.0541521	4.04795	Lj1g3v0414750.1
Lj0g3v0129009.1	42.5783	0	85.1567	Inf	Inf	0.00888142	0.18009	Up	0	0	12.4906	2.41991	NULL	CUFF.7790	GO:0046872,GO:0003676,GO:0004523	metal ion binding|nucleic acid binding|RNA-DNA hybrid ribonuclease activity				membrane	cellular_component	49	932	1314	33177	0.0193141	0.0499745	1.32746	Lj2g3v3339530.1; Lj0g3v0219429.1; Lj0g3v0273309.1; Lj0g3v0256619.1; Lj2g3v1337620.1; Lj0g3v0299699.1; Lj3g3v0730020.1; Lj0g3v0280649.1; Lj0g3v0266379.1; Lj0g3v0078649.2; Lj6g3v1077850.2; Lj2g3v1182690.1; Lj0g3v0157249.1; Lj5g3v2240830.1; Lj4g3v0333700.1; Lj0g3v0060179.2; Lj1g3v4790750.2; Lj2g3v2183210.2; Lj4g3v1156590.1; Lj5g3v1000960.2; Lj1g3v5060470.1; Lj2g3v1718730.1; Lj5g3v2240820.1; Lj4g3v03…		GO:0030686	90S preribosome	cellular_component	1	683	12	33177	0.0243619	0.0541521	4.04795	Lj1g3v4831840.2
Lj0g3v0129019.1	31.317	0	62.6341	Inf	Inf	8.74511e-05	0.00359604	Up	5.46511e-24	5.384e-24	10.2046	5.07032	protein_coding	CUFF.7791						positive regulation of abscisic acid-activated signaling pathway	biological_process	3	932	37	33177	0.019597	0.0499745	2.8863	Lj4g3v3114890.1; Lj5g3v1864540.1; Lj0g3v0213909.1		GO:0000003	reproduction	biological_process	1	683	12	33177	0.0243619	0.0541521	4.04795	Lj4g3v2289100.1
Lj0g3v0129309.1	46.9166	78.2535	15.5796	0.199091	-2.3285	0.0422679	0.540308	Down	5.6616	3.71424	0.46651	1.39054	protein_coding	CUFF.7819						xylan biosynthetic process	biological_process	3	932	37	33177	0.019597	0.0499745	2.8863	Lj2g3v1903280.1; Lj4g3v0833060.1; Lj3g3v1959010.1		GO:0031120	snRNA pseudouridine synthesis	biological_process	1	683	12	33177	0.0243619	0.0541521	4.04795	Lj6g3v2193660.1
Lj0g3v0129489.1	92.2059	40.0855	144.326	3.60046	1.84818	0.0217939	0.345026	Up	2.59371	1.85935	7.67684	8.50493	protein_coding	CUFF.7835	GO:0016747	transferase activity, transferring acyl groups other than amino-acyl groups				8-oxo-dGTP phosphohydrolase activity	molecular_function	1	932	8	33177	0.0197241	0.0499745	4.4497	Lj1g3v3945990.2		GO:0031429	box H/ACA snoRNP complex	cellular_component	1	683	12	33177	0.0243619	0.0541521	4.04795	Lj6g3v2193660.1
Lj0g3v0129539.1	604.705	173.746	1035.66	5.9608	2.57551	2.0797e-09	2.02875e-07	Up	5.54795	5.26016	29.4874	35.2417								cellular response to boron-containing substance deprivation	biological_process	1	932	8	33177	0.0197241	0.0499745	4.4497	Lj1g3v4830200.2		GO:0016706	oxidoreductase activity, acting on paired donors, with incorporation or reduction of molecular oxygen, 2-oxoglutarate as one donor, and incorporation of one atom each of oxygen into both donors	molecular_function	1	683	12	33177	0.0243619	0.0541521	4.04795	Lj0g3v0317149.1
Lj0g3v0129539.2	473.445	195.414	751.475	3.84554	1.94319	8.86973e-05	0.00364176	Up	7.04905	11.7877	28.443	44.064								lipid transporter activity	molecular_function	1	932	8	33177	0.0197241	0.0499745	4.4497	Lj0g3v0209809.2		GO:0000015	phosphopyruvate hydratase complex	cellular_component	1	683	12	33177	0.0243619	0.0541521	4.04795	Lj0g3v0293939.2
Lj0g3v0129539.3	106.057	0	212.114	Inf	Inf	1.34598e-13	2.26016e-11	Up	3.62874e-18	1.6634e-05	15.594	19.3977	protein_coding	CUFF.7840						plastid DNA replication	biological_process	1	932	8	33177	0.0197241	0.0499745	4.4497	Lj0g3v0326599.1		GO:0004634	phosphopyruvate hydratase activity	molecular_function	1	683	12	33177	0.0243619	0.0541521	4.04795	Lj0g3v0293939.2
Lj0g3v0129549.1	1374.68	446.446	2302.91	5.15831	2.3669	8.80992e-11	1.0433e-08	Up	19.4131	22.0039	93.6976	120.545	protein_coding	CUFF.7841						carbohydrate phosphorylation	biological_process	1	932	8	33177	0.0197241	0.0499745	4.4497	Lj4g3v3015190.1		GO:0008540	proteasome regulatory particle, base subcomplex	cellular_component	1	683	12	33177	0.0243619	0.0541521	4.04795	Lj5g3v0975510.3
Lj0g3v0129619.2	489.891	715.568	264.214	0.369237	-1.43738	0.0109036	0.20986	Down	64.9599	90.9497	44.8999	11.9917	protein_coding	CUFF.7852	GO:0005829,GO:0022626,GO:0022627,GO:0016020,GO:0005730,GO:0005634,GO:0009506,GO:0003684,GO:0008534,GO:0003723,GO:0003735,GO:0006281,GO:0009651,GO:0006412	cytosol|cytosolic ribosome|cytosolic small ribosomal subunit|membrane|nucleolus|nucleus|plasmodesma|damaged DNA binding|oxidized purine nucleobase lesion DNA N-glycosylase activity|RNA binding|structural constituent of ribosome|DNA repair|response to salt stress|translation	ko03010	Ribosome		negative regulation of mRNA splicing, via spliceosome	biological_process	1	932	8	33177	0.0197241	0.0499745	4.4497	Lj4g3v0450230.1		GO:0042149	cellular response to glucose starvation	biological_process	1	683	12	33177	0.0243619	0.0541521	4.04795	Lj6g3v1422220.1
Lj0g3v0129779.1	52.6894	105.379	0	0	#NAME?	1.78365e-07	1.2746e-05	Down	1.38468	1.69257	0	0	repeat	CUFF.7850						formation of plant organ boundary	biological_process	1	932	8	33177	0.0197241	0.0499745	4.4497	Lj1g3v2035130.1		GO:0003997	acyl-CoA oxidase activity	molecular_function	1	683	12	33177	0.0243619	0.0541521	4.04795	Lj0g3v0333489.4
Lj0g3v0129809.1	13.4047	26.8093	0	0	#NAME?	0.0193276	0.31684	Down	1.31727	5.67649	1.92367e-48	2.14105e-52								guard mother cell cytokinesis	biological_process	1	932	8	33177	0.0197241	0.0499745	4.4497	Lj0g3v0296889.2		GO:0043097	pyrimidine nucleoside salvage	biological_process	1	683	12	33177	0.0243619	0.0541521	4.04795	Lj0g3v0080819.3
Lj0g3v0129809.2	23.2171	46.4341	0	0	#NAME?	0.00097378	0.0289879	Down	6.48487	5.58068	0	0	NULL	CUFF.7856			ko04130	SNARE interactions in vesicular transport		galactoside 2-alpha-L-fucosyltransferase activity	molecular_function	1	932	8	33177	0.0197241	0.0499745	4.4497	Lj0g3v0232379.1		GO:0043433	negative regulation of sequence-specific DNA binding transcription factor activity	biological_process	1	683	12	33177	0.0243619	0.0541521	4.04795	Lj0g3v0319629.1
Lj0g3v0130409.1	25.6	51.1999	0	0	#NAME?	0.000470869	0.0156106	Down	4.39245	5.50425	0	0	NULL	CUFF.7898						plastid translation	biological_process	1	932	8	33177	0.0197241	0.0499745	4.4497	Lj1g3v4790750.2		GO:0034719	SMN-Sm protein complex	cellular_component	1	683	12	33177	0.0243619	0.0541521	4.04795	Lj5g3v0975430.1
Lj0g3v0130889.2	42.6429	5.39921	79.8866	14.796	3.88713	0.00268712	0.0683922	Up	0.237289	0.45535	5.69185	5.04698								caffeate O-methyltransferase activity	molecular_function	1	932	8	33177	0.0197241	0.0499745	4.4497	Lj1g3v1079700.1		GO:0031624	ubiquitin conjugating enzyme binding	molecular_function	1	683	12	33177	0.0243619	0.0541521	4.04795	Lj0g3v0284739.1
Lj0g3v0131819.1	64.3207	0	128.641	Inf	Inf	6.85545e-09	6.12563e-07	Up	1.5136e-105	3.91537e-105	6.16519	8.08745	protein_coding	CUFF.8016	GO:0005737,GO:0043531,GO:0005524,GO:0009626,GO:0007165	cytoplasm|ADP binding|ATP binding|plant-type hypersensitive response|signal transduction				ammonium transport	biological_process	1	932	8	33177	0.0197241	0.0499745	4.4497	Lj5g3v1314550.1		GO:0008017	microtubule binding	molecular_function	5	683	108	33177	0.0244189	0.0541821	2.24886	Lj0g3v0152369.2; Lj1g3v0051020.1; Lj4g3v2289100.1; Lj4g3v2618590.1; Lj0g3v0278019.1
Lj0g3v0132089.1	356.495	0	712.99	Inf	Inf	1.59119e-34	1.65968e-31	Up	0	0	27.7874	29.0391	protein_coding	CUFF.8037						small ribosomal subunit rRNA binding	molecular_function	1	932	8	33177	0.0197241	0.0499745	4.4497	Lj0g3v0259279.1		GO:0009524	phragmoplast	cellular_component	7	683	170	33177	0.0250032	0.0553801	2.00016	Lj0g3v0117369.1; Lj1g3v3833890.2; Lj0g3v0152369.2; Lj0g3v0190729.3; Lj0g3v0278019.1; Lj2g3v0044950.1; Lj0g3v0330799.1
Lj0g3v0132359.1	12.0772	0	24.1543	Inf	Inf	0.034	0.469115	Up	0	0	0.924708	5.31736	repeat	CUFF.8057						alpha,alpha-trehalose-phosphate synthase complex (UDP-forming)	cellular_component	1	932	8	33177	0.0197241	0.0499745	4.4497	Lj0g3v0214199.2		GO:0000400	four-way junction DNA binding	molecular_function	2	683	31	33177	0.0254625	0.0561978	3.1339	Lj0g3v0257079.3; Lj0g3v0101329.3
Lj0g3v0132879.1	436.461	142.553	730.369	5.12351	2.35713	1.92226e-05	0.000906605	Up	0.261723	5.4323	12.4323	16.3675	protein_coding	CUFF.8103	GO:0016021,GO:0005773,GO:0018685,GO:0020037,GO:0005506,GO:0006631,GO:0010345	integral component of membrane|vacuole|alkane 1-monooxygenase activity|heme binding|iron ion binding|fatty acid metabolic process|suberin biosynthetic process	ko00073	Cutin, suberine and wax biosynthesis		trehalose metabolic process	biological_process	1	932	8	33177	0.0197241	0.0499745	4.4497	Lj0g3v0214199.2		GO:0006312	mitotic recombination	biological_process	2	683	31	33177	0.0254625	0.0561978	3.1339	Lj0g3v0257079.3; Lj0g3v0101329.3
Lj0g3v0132909.1	16.4858	0	32.9716	Inf	Inf	0.00745582	0.158294	Up	2.0394e-25	8.04997e-25	0.910482	1.33134	NULL	CUFF.8131						flavanone 4-reductase activity	molecular_function	1	932	8	33177	0.0197241	0.0499745	4.4497	Lj5g3v0108500.3		GO:0045087	innate immune response	biological_process	4	683	81	33177	0.0259604	0.0571955	2.39879	Lj4g3v0335750.1; Lj0g3v0069629.2; Lj6g3v2256790.1; Lj5g3v1329820.1
Lj0g3v0132959.1	49.7571	99.5142	0	0	#NAME?	4.08459e-07	2.74523e-05	Down	4.85658	5.64754	0	0	protein_coding	CUFF.8109						GDP-fucose transport	biological_process	1	932	8	33177	0.0197241	0.0499745	4.4497	Lj5g3v1914130.1		GO:0045892	negative regulation of transcription, DNA-templated	biological_process	8	683	204	33177	0.0261023	0.0574066	1.90492	Lj0g3v0262329.1; Lj0g3v0092959.1; Lj3g3v3666580.1; Lj1g3v0051020.1; Lj0g3v0140239.1; Lj3g3v1421820.1; Lj0g3v0317149.1; Lj4g3v1330230.1
Lj0g3v0133149.1	143.49	204.222	82.7585	0.405238	-1.30316	0.0455536	0.566501	Down	3.21751	4.2164	1.78918	1.20743	protein_coding	CUFF.8129						sinapoyltransferase activity	molecular_function	1	932	8	33177	0.0197241	0.0499745	4.4497	Lj0g3v0154319.1		GO:0016682	oxidoreductase activity, acting on diphenols and related substances as donors, oxygen as acceptor	molecular_function	2	683	32	33177	0.0276775	0.0595295	3.03596	Lj0g3v0163149.1; Lj0g3v0246969.1
Lj0g3v0133179.1	110.284	27.1455	193.422	7.12539	2.83297	0.000268306	0.00966935	Up	0.520111	0.497771	2.96584	4.22035	protein_coding	CUFF.8128						sinapoylglucose-choline O-sinapoyltransferase activity	molecular_function	1	932	8	33177	0.0197241	0.0499745	4.4497	Lj0g3v0154319.1		GO:0005528	FK506 binding	molecular_function	2	683	32	33177	0.0276775	0.0595295	3.03596	Lj2g3v1203450.2; Lj1g3v2611470.1
Lj0g3v0133589.1	153.626	81.0271	226.224	2.79196	1.48128	0.0206419	0.331529	Up	7.29941	6.30425	16.5125	21.6958	protein_coding	CUFF.8163	GO:0033759,GO:0046872,GO:0042742,GO:0002229,GO:0009813,GO:0009617,GO:0009620,GO:0002239,GO:0009751,GO:0046244	flavone synthase activity|metal ion binding|defense response to bacterium|defense response to oomycetes|flavonoid biosynthetic process|response to bacterium|response to fungus|response to oomycetes|response to salicylic acid|salicylic acid catabolic process				exonucleolytic trimming to generate mature 3'-end of 5.8S rRNA from tricistronic rRNA transcript (SSU-rRNA, 5.8S rRNA, LSU-rRNA)	biological_process	1	932	8	33177	0.0197241	0.0499745	4.4497	Lj4g3v0987840.1		GO:0010099	regulation of photomorphogenesis	biological_process	1	683	13	33177	0.0284042	0.0595295	3.73657	Lj0g3v0341719.2
Lj0g3v0133899.1	15.2016	0.502722	29.9005	59.4772	5.89427	0.0462783	0.5732	Up	0.0860329	0.0366363	3.95468	0.772164								nuclear polyadenylation-dependent rRNA catabolic process	biological_process	1	932	8	33177	0.0197241	0.0499745	4.4497	Lj4g3v0987840.1		GO:0034975	protein folding in endoplasmic reticulum	biological_process	1	683	13	33177	0.0284042	0.0595295	3.73657	Lj4g3v2378360.1
Lj0g3v0134249.1	14.6529	29.3058	0	0	#NAME?	0.0134525	0.245091	Down	3.68195	1.69628	0	0	protein_coding	CUFF.8209	GO:0005737,GO:0046872,GO:0003676,GO:0004523	cytoplasm|metal ion binding|nucleic acid binding|RNA-DNA hybrid ribonuclease activity				caffeoyl-CoA O-methyltransferase activity	molecular_function	1	932	8	33177	0.0197241	0.0499745	4.4497	Lj4g3v0620190.1		GO:0071421	manganese ion transmembrane transport	biological_process	1	683	13	33177	0.0284042	0.0595295	3.73657	Lj4g3v0336390.1
Lj0g3v0134259.1	1261.77	2523.54	0	0	#NAME?	9.26515e-70	7.1789e-66	Down	44.7368	57.326	0	0	repeat	CUFF.8210	GO:0005634,GO:0008270,GO:0006355	nucleus|zinc ion binding|regulation of transcription, DNA-templated				ribose-5-phosphate isomerase activity	molecular_function	1	932	8	33177	0.0197241	0.0499745	4.4497	Lj0g3v0216129.4		GO:0003958	NADPH-hemoprotein reductase activity	molecular_function	1	683	13	33177	0.0284042	0.0595295	3.73657	Lj0g3v0038729.2
Lj0g3v0134279.1	3951.47	65.8894	7837.05	118.943	6.89412	5.33353e-07	3.47692e-05	Up	1.93746	2.77504	175.067	388.03	protein_coding	CUFF.8213	GO:0030246,GO:0046872	carbohydrate binding|metal ion binding				carbon-sulfur lyase activity	molecular_function	1	932	8	33177	0.0197241	0.0499745	4.4497	Lj2g3v1415390.1		GO:0031022	nuclear migration along microfilament	biological_process	1	683	13	33177	0.0284042	0.0595295	3.73657	Lj5g3v2123610.2
Lj0g3v0134459.2	140.648	200.797	80.4999	0.400903	-1.31868	0.0470417	0.578538	Down	3.55764	4.61891	1.52582	1.76855	protein_coding	CUFF.8227	GO:0016021,GO:0009705,GO:0015140	integral component of membrane|plant-type vacuole membrane|malate transmembrane transporter activity				borate transport	biological_process	1	932	8	33177	0.0197241	0.0499745	4.4497	Lj5g3v1913870.1		GO:0000123	histone acetyltransferase complex	cellular_component	1	683	13	33177	0.0284042	0.0595295	3.73657	Lj0g3v0171359.1
Lj0g3v0134729.2	346.587	37.9065	655.268	17.2864	4.11157	0.00496314	0.114064	Up	0.878436	1.0992	9.0931	25.13	protein_coding	CUFF.8249	GO:0005794,GO:0000139,GO:0016021,GO:0008375,GO:0015020,GO:0016049	Golgi apparatus|Golgi membrane|integral component of membrane|acetylglucosaminyltransferase activity|glucuronosyltransferase activity|cell growth				cellular response to boron-containing substance levels	biological_process	1	932	8	33177	0.0197241	0.0499745	4.4497	Lj5g3v1913870.1		GO:0043967	histone H4 acetylation	biological_process	1	683	13	33177	0.0284042	0.0595295	3.73657	Lj0g3v0171359.1
Lj0g3v0134779.1	127.093	63.393	190.793	3.00968	1.58961	0.023587	0.364979	Up	2.86548	11.8195	19.2437	24.7766	protein_coding	CUFF.8254	GO:0048046,GO:0005615,GO:0042742,GO:0009867,GO:0010942,GO:0080141,GO:0080142,GO:0010193,GO:0009863,GO:0048316	apoplast|extracellular space|defense response to bacterium|jasmonic acid mediated signaling pathway|positive regulation of cell death|regulation of jasmonic acid biosynthetic process|regulation of salicylic acid biosynthetic process|response to ozone|salicylic acid mediated signaling pathway|seed development				plant seed peroxidase activity	molecular_function	1	932	8	33177	0.0197241	0.0499745	4.4497	Lj0g3v0186529.1		GO:0031957	very long-chain fatty acid-CoA ligase activity	molecular_function	1	683	13	33177	0.0284042	0.0595295	3.73657	Lj0g3v0173579.1
Lj0g3v0135099.1	40.2344	12.2692	68.1996	5.55858	2.47472	0.0449267	0.561459	Up	0.518695	0.916774	3.7524	4.17189	NULL	CUFF.8275						protein depalmitoylation	biological_process	1	932	8	33177	0.0197241	0.0499745	4.4497	Lj3g3v0115930.3		GO:0016236	macroautophagy	biological_process	1	683	13	33177	0.0284042	0.0595295	3.73657	Lj1g3v0051020.1
Lj0g3v0135159.1	221.797	443.595	0	0	#NAME?	1.5867e-24	7.31456e-22	Down	44.8511	62.9685	1.83846e-108	0	protein_coding	CUFF.8280						palmitoyl-(protein) hydrolase activity	molecular_function	1	932	8	33177	0.0197241	0.0499745	4.4497	Lj3g3v0115930.3		GO:0043014	alpha-tubulin binding	molecular_function	1	683	13	33177	0.0284042	0.0595295	3.73657	Lj1g3v0051020.1
Lj0g3v0135179.1	33.2957	65.0535	1.53782	0.0236393	-5.40267	0.000930158	0.027971	Down	7.02759	3.39667	0.248387	0	repeat	CUFF.8281						ATPase activity	molecular_function	12	932	242	33177	0.0199948	0.0505732	1.76517	Lj0g3v0230649.1; Lj5g3v1772520.1; Lj3g3v1820590.1; Lj4g3v0548830.2; Lj4g3v2250190.1; Lj1g3v3105120.1; Lj5g3v1117160.1; Lj4g3v3099270.2; Lj5g3v1602360.3; Lj2g3v1707580.2; Lj1g3v1914990.2; Lj0g3v0348329.2		GO:0000326	protein storage vacuole	cellular_component	1	683	13	33177	0.0284042	0.0595295	3.73657	Lj5g3v1869790.2
Lj0g3v0135539.1	1375.61	1878.86	872.365	0.464306	-1.10685	0.00173684	0.0472431	Down	52.6686	56.7761	21.2385	29.7858	protein_coding	CUFF.8618	GO:0005634,GO:0003886,GO:0003677	nucleus|DNA (cytosine-5-)-methyltransferase activity|DNA binding				alcohol dehydrogenase (NAD) activity	molecular_function	2	932	21	33177	0.0201535	0.0507993	3.39025	Lj1g3v0913280.1; Lj1g3v2315430.1		GO:0030435	sporulation resulting in formation of a cellular spore	biological_process	1	683	13	33177	0.0284042	0.0595295	3.73657	Lj0g3v0126589.1
Lj0g3v0135729.1	17.9019	35.8038	0	0	#NAME?	0.00496815	0.114131	Down	5.31738	2.13905	7.14355e-12	3.9348e-05	repeat	CUFF.8320						double-strand break repair via nonhomologous end joining	biological_process	2	932	21	33177	0.0201535	0.0507993	3.39025	Lj1g3v4717500.2; Lj0g3v0201619.1		GO:0003959	NADPH dehydrogenase activity	molecular_function	1	683	13	33177	0.0284042	0.0595295	3.73657	Lj1g3v0115350.1
Lj0g3v0137079.1	86.9991	41.7617	132.236	3.16645	1.66287	0.0438662	0.553562	Up	1.29942	0.55429	3.56335	2.2596	protein_coding	CUFF.8468	GO:0031225,GO:0046658,GO:0048046,GO:0009507,GO:0005886,GO:0005773,GO:0009055	anchored component of membrane|anchored component of plasma membrane|apoplast|chloroplast|plasma membrane|vacuole|electron carrier activity				microtubule	cellular_component	15	932	321	33177	0.0201911	0.0508068	1.66344	Lj2g3v3088170.1; Lj2g3v3088180.1; Lj3g3v1820590.1; Lj4g3v0548830.2; Lj4g3v2250190.1; Lj1g3v3105120.1; Lj5g3v1208320.2; Lj4g3v3099270.2; Lj5g3v1602360.3; Lj2g3v1707580.2; Lj5g3v0855700.1; Lj0g3v0225949.1; Lj1g3v4752980.1; Lj0g3v0115809.2; Lj0g3v0348329.2		GO:0031595	nuclear proteasome complex	cellular_component	1	683	13	33177	0.0284042	0.0595295	3.73657	Lj1g3v1720090.3
Lj0g3v0137179.2	64.2684	103.22	25.3168	0.245271	-2.02755	0.0370279	0.495758	Down	8.25323	7.3735	0.980862	2.88792								gene silencing	biological_process	2	932	22	33177	0.0228584	0.0568361	3.23615	Lj4g3v1440790.1; Lj4g3v1440800.2		GO:0098656	anion transmembrane transport	biological_process	1	683	13	33177	0.0284042	0.0595295	3.73657	Lj5g3v1796820.1
Lj0g3v0137629.1	22.5556	45.1112	0	0	#NAME?	0.00117234	0.0339121	Down	4.84324	9.41661	0	0	protein_coding	CUFF.8396						histone deacetylation	biological_process	2	932	22	33177	0.0228584	0.0568361	3.23615	Lj4g3v1440790.1; Lj4g3v1440800.2		GO:0007064	mitotic sister chromatid cohesion	biological_process	1	683	13	33177	0.0284042	0.0595295	3.73657	Lj2g3v2905090.2
Lj0g3v0137789.1	80.6678	140.699	20.637	0.146675	-2.7693	0.00200812	0.0534428	Down	3.90614	3.65663	0.437635	0.683928	NULL	CUFF.8407						nitrogen fixation	biological_process	2	932	22	33177	0.0228584	0.0568361	3.23615	Lj1g3v3690020.3; Lj6g3v1887800.1		GO:0080113	regulation of seed growth	biological_process	1	683	13	33177	0.0284042	0.0595295	3.73657	Lj0g3v0337759.1
Lj0g3v0139089.2	23.414	43.7525	3.07563	0.0702963	-3.83041	0.0285286	0.414724	Down	4.18183	6.12099	0.665738	1.00668e-10								post-embryonic animal morphogenesis	biological_process	2	932	22	33177	0.0228584	0.0568361	3.23615	Lj5g3v1353010.1; Lj6g3v0028760.1		GO:0015630	microtubule cytoskeleton	cellular_component	1	683	13	33177	0.0284042	0.0595295	3.73657	Lj0g3v0317519.2
Lj0g3v0139189.1	73.5874	147.175	0	0	#NAME?	5.73128e-10	6.08323e-08	Down	14.8229	27.2606	1.91197e-22	7.49308e-26	protein_coding	CUFF.8462	GO:0005634,GO:0005840,GO:0046872,GO:0003735,GO:0006412	nucleus|ribosome|metal ion binding|structural constituent of ribosome|translation				decanoate--CoA ligase activity	molecular_function	2	932	22	33177	0.0228584	0.0568361	3.23615	Lj4g3v3003900.2; Lj0g3v0251229.1		GO:0005850	eukaryotic translation initiation factor 2 complex	cellular_component	1	683	13	33177	0.0284042	0.0595295	3.73657	Lj3g3v0965840.2
Lj0g3v0139889.1	12.3813	24.7626	0	0	#NAME?	0.0270442	0.399679	Down	1.60396	1.05557	0.000381488	0.00638246								secondary metabolic process	biological_process	2	932	22	33177	0.0228584	0.0568361	3.23615	Lj0g3v0154319.1; Lj0g3v0090599.2		GO:0031119	tRNA pseudouridine synthesis	biological_process	1	683	13	33177	0.0284042	0.0595295	3.73657	Lj5g3v1889480.3
Lj0g3v0140079.1	56.9949	7.0381	106.952	15.1961	3.92563	0.000456176	0.0151792	Up	0.485796	1.7595e-08	4.65937	2.68647	protein_coding	CUFF.8532	GO:0043231,GO:0033838,GO:0080043,GO:0080044,GO:0009813,GO:0052696	intracellular membrane-bounded organelle|flavonol-3-O-glucoside glucosyltransferase activity|quercetin 3-O-glucosyltransferase activity|quercetin 7-O-glucosyltransferase activity|flavonoid biosynthetic process|flavonoid glucuronidation	ko00942	Anthocyanin biosynthesis		voltage-gated anion channel activity	molecular_function	2	932	22	33177	0.0228584	0.0568361	3.23615	Lj0g3v0123269.3; Lj3g3v2921100.1		GO:0010077	maintenance of inflorescence meristem identity	biological_process	1	683	13	33177	0.0284042	0.0595295	3.73657	Lj4g3v1736110.1
Lj0g3v0140239.1	773.189	1546.38	0	0	#NAME?	4.5101e-55	1.88168e-51	Down	39.9731	39.4429	0	0	protein_coding	CUFF.8547	GO:0005634,GO:0003677,GO:0042802,GO:0003700,GO:0009734,GO:0010150,GO:0045892,GO:0009733,GO:0006351	nucleus|DNA binding|identical protein binding|transcription factor activity, sequence-specific DNA binding|auxin-activated signaling pathway|leaf senescence|negative regulation of transcription, DNA-templated|response to auxin|transcription, DNA-templated	ko04075	Plant hormone signal transduction		plant-type cell wall	cellular_component	17	932	381	33177	0.0232329	0.0576695	1.58835	Lj4g3v1683270.2; Lj6g3v1538130.1; Lj1g3v4862960.1; Lj0g3v0237409.1; Lj0g3v0105959.1; Lj4g3v0189800.1; Lj0g3v0078649.2; Lj2g3v0689040.1; Lj4g3v2603610.2; Lj2g3v1728780.2; Lj6g3v2222010.1; Lj5g3v2012410.3; Lj5g3v1537630.1; Lj3g3v0937980.1; Lj6g3v1538120.1; Lj0g3v0285159.1; Lj4g3v1946680.2		GO:0004849	uridine kinase activity	molecular_function	1	683	13	33177	0.0284042	0.0595295	3.73657	Lj0g3v0080819.3
Lj0g3v0140399.1	533.356	54.6644	1012.05	18.5138	4.21053	2.69935e-18	6.65489e-16	Up	4.87846	2.16927	71.4746	60.5366	protein_coding	CUFF.8557			ko04013,ko04120,ko04141	MAPK signaling pathway - fly|Ubiquitin mediated proteolysis|Protein processing in endoplasmic reticulum		L-ascorbic acid binding	molecular_function	4	932	58	33177	0.0232944	0.0576962	2.45501	Lj5g3v2111920.1; Lj0g3v0090949.1; Lj0g3v0108509.1; Lj4g3v2512830.1		GO:0044211	CTP salvage	biological_process	1	683	13	33177	0.0284042	0.0595295	3.73657	Lj0g3v0080819.3
Lj0g3v0140739.1	4268.44	6770.76	1766.13	0.260846	-1.93873	2.28998e-09	2.21004e-07	Down	144.105	144.303	32.5071	43.0333	protein_coding	CUFF.8595	GO:0005737,GO:0043531,GO:0005524,GO:0009626,GO:0007165	cytoplasm|ADP binding|ATP binding|plant-type hypersensitive response|signal transduction				DNA replication initiation	biological_process	3	932	39	33177	0.0233617	0.0576962	2.73828	Lj0g3v0273649.2; Lj2g3v0866680.1; Lj0g3v0201619.1		GO:1900140	regulation of seedling development	biological_process	1	683	13	33177	0.0284042	0.0595295	3.73657	Lj0g3v0024119.1
Lj0g3v0140969.1	64.136	113.237	15.0349	0.132774	-2.91296	0.00348099	0.0849694	Down	10.8208	8.52584	1.72592	0.814442								polysaccharide catabolic process	biological_process	3	932	39	33177	0.0233617	0.0576962	2.73828	Lj1g3v4790750.2; Lj0g3v0318099.1; Lj6g3v1078650.1		GO:0005687	U4 snRNP	cellular_component	1	683	13	33177	0.0284042	0.0595295	3.73657	Lj5g3v0975430.1
Lj0g3v0140979.3	95.4323	47.4583	143.406	3.02174	1.59538	0.0434153	0.550949	Up	1.4457	1.1671	4.23629	3.73933								strigolactone biosynthetic process	biological_process	1	932	9	33177	0.0248924	0.0588038	3.95529	Lj1g3v2068760.1		GO:0000730	DNA recombinase assembly	biological_process	1	683	13	33177	0.0284042	0.0595295	3.73657	Lj0g3v0101329.3
Lj0g3v0141149.1	218.475	131.424	305.525	2.32473	1.21706	0.0293088	0.423028	Up	10.6502	20.5691	29.4817	42.9843								soyasapogenol B glucuronide galactosyltransferase activity	molecular_function	1	932	9	33177	0.0248924	0.0588038	3.95529	Lj0g3v0236039.1		GO:0006412	translation	biological_process	16	683	495	33177	0.0289391	0.0605488	1.57011	Lj1g3v3642260.3; Lj2g3v0856450.1; Lj5g3v1616850.3; Lj0g3v0339389.1; Lj5g3v0747060.2; Lj1g3v1798680.1; Lj0g3v0327899.1; Lj1g3v4694270.1; Lj0g3v0129619.2; Lj1g3v0052440.1; Lj0g3v0238619.1; Lj0g3v0153159.2; Lj0g3v0308839.1; Lj0g3v0297089.1; Lj3g3v1541310.1; Lj0g3v0139189.1
Lj0g3v0141359.1	15.2394	29.4537	1.02521	0.0348076	-4.84445	0.0451236	0.563142	Down	1.29359	2.19783	0.102682	0	NULL	CUFF.8623						positive regulation of cell differentiation	biological_process	1	932	9	33177	0.0248924	0.0588038	3.95529	Lj1g3v4468020.2		GO:0008094	DNA-dependent ATPase activity	molecular_function	2	683	33	33177	0.0299917	0.062646	2.94396	Lj0g3v0257079.3; Lj0g3v0101329.3
Lj0g3v0141379.1	56.9401	7.89415	105.986	13.4259	3.74695	0.000712339	0.0222813	Up	0.322829	0.291783	3.02829	5.17465	protein_coding	CUFF.8624						phosphoric diester hydrolase activity	molecular_function	1	932	9	33177	0.0248924	0.0588038	3.95529	Lj1g3v3343840.2		GO:0043424	protein histidine kinase binding	molecular_function	3	683	58	33177	0.031508	0.065703	2.51252	Lj3g3v1770610.2; Lj4g3v3113820.3; Lj0g3v0166469.1
Lj0g3v0141979.1	23.7657	47.5315	0	0	#NAME?	0.000811068	0.0247835	Down	1.35861	2.82674	8.479e-26	1.37423e-06	protein_coding	CUFF.8667						mitochondrial respiratory chain complex II, succinate dehydrogenase complex (ubiquinone)	cellular_component	1	932	9	33177	0.0248924	0.0588038	3.95529	Lj1g3v3740570.2		GO:0015079	potassium ion transmembrane transporter activity	molecular_function	2	683	34	33177	0.0324047	0.0666155	2.85738	Lj4g3v2641090.1; Lj0g3v0021339.1
Lj0g3v0141989.1	35.1416	70.2832	0	0	#NAME?	2.74216e-05	0.00125221	Down	5.33969	8.0216	0	0	protein_coding	CUFF.8668						mitochondrial electron transport, succinate to ubiquinone	biological_process	1	932	9	33177	0.0248924	0.0588038	3.95529	Lj1g3v3740570.2		GO:0003680	AT DNA binding	molecular_function	2	683	34	33177	0.0324047	0.0666155	2.85738	Lj0g3v0069629.2; Lj5g3v1329820.1
Lj0g3v0141999.1	114.892	229.783	0	0	#NAME?	1.60285e-14	2.96708e-12	Down	6.79023	11.374	7.16864e-90	2.9765e-82	NULL	CUFF.8669	GO:0005737,GO:0005634,GO:0009506,GO:0005524,GO:0004674,GO:0006897,GO:0018105,GO:0008360,GO:0016055	cytoplasm|nucleus|plasmodesma|ATP binding|protein serine/threonine kinase activity|endocytosis|peptidyl-serine phosphorylation|regulation of cell shape|Wnt signaling pathway	ko04068,ko04310,ko04340,ko04341,ko04390,ko04391,ko04392	FoxO signaling pathway|Wnt signaling pathway|Hedgehog signaling pathway|Hedgehog signaling pathway - fly|Hippo signaling pathway|Hippo signaling pathway -fly|Hippo signaling pathway - multiple species		singlet oxygen-mediated programmed cell death	biological_process	1	932	9	33177	0.0248924	0.0588038	3.95529	Lj0g3v0286829.4		GO:0010212	response to ionizing radiation	biological_process	2	683	34	33177	0.0324047	0.0666155	2.85738	Lj0g3v0257079.3; Lj0g3v0101329.3
Lj0g3v0142189.1	14.3642	28.7283	0	0	#NAME?	0.0146515	0.259865	Down	2.82146	1.88289	0	0	protein_coding	CUFF.8685						circadian regulation of calcium ion oscillation	biological_process	1	932	9	33177	0.0248924	0.0588038	3.95529	Lj0g3v0286829.4		GO:0010161	red light signaling pathway	biological_process	1	683	14	33177	0.0326934	0.0666155	3.46967	Lj0g3v0341719.2
Lj0g3v0142739.2	26.6588	5.34319	47.9745	8.97862	3.16649	0.0475202	0.581034	Up	0.0407242	0.278396	1.67977	0.965894								anthocyanin-containing compound metabolic process	biological_process	1	932	9	33177	0.0248924	0.0588038	3.95529	Lj0g3v0286829.4		GO:0048759	xylem vessel member cell differentiation	biological_process	1	683	14	33177	0.0326934	0.0666155	3.46967	Lj5g3v2046170.1
Lj0g3v0142739.3	20.6111	1.00544	40.2167	39.999	5.32189	0.0118349	0.222715	Up	0.177994	5.24673e-24	3.19478	2.71341	NULL	CUFF.8703	GO:0005794,GO:0000139,GO:0016021,GO:0090406,GO:0047262,GO:0052325,GO:0009555,GO:0009860	Golgi apparatus|Golgi membrane|integral component of membrane|pollen tube|polygalacturonate 4-alpha-galacturonosyltransferase activity|cell wall pectin biosynthetic process|pollen development|pollen tube growth				flavin adenine dinucleotide metabolic process	biological_process	1	932	9	33177	0.0248924	0.0588038	3.95529	Lj0g3v0286829.4		GO:0006880	intracellular sequestering of iron ion	biological_process	1	683	14	33177	0.0326934	0.0666155	3.46967	Lj4g3v0336390.1
Lj0g3v0143459.1	481.562	737.754	225.371	0.305482	-1.71084	0.000113875	0.00451487	Down	183.66	144.39	44.3766	56.3787	NULL	CUFF.8732						mitotic G2 DNA damage checkpoint	biological_process	1	932	9	33177	0.0248924	0.0588038	3.95529	Lj2g3v0866680.1		GO:0032586	protein storage vacuole membrane	cellular_component	1	683	14	33177	0.0326934	0.0666155	3.46967	Lj5g3v1869790.2
Lj0g3v0144879.1	10.491	20.9821	0	0	#NAME?	0.0479183	0.583519	Down	1.05849	4.19328	0	0	repeat	CUFF.8791						mitotic DNA replication checkpoint	biological_process	1	932	9	33177	0.0248924	0.0588038	3.95529	Lj2g3v0866680.1		GO:0009815	1-aminocyclopropane-1-carboxylate oxidase activity	molecular_function	1	683	14	33177	0.0326934	0.0666155	3.46967	Lj6g3v1789900.1
Lj0g3v0144889.1	25.4663	50.4201	0.512606	0.0101667	-6.62	0.0179034	0.301099	Down	12.5055	2.93783	0.218099	0	repeat	CUFF.8792	GO:0005634,GO:0004519,GO:0003676,GO:0008233,GO:0003964,GO:0015074,GO:0006313	nucleus|endonuclease activity|nucleic acid binding|peptidase activity|RNA-directed DNA polymerase activity|DNA integration|transposition, DNA-mediated				SCAR complex	cellular_component	1	932	9	33177	0.0248924	0.0588038	3.95529	Lj4g3v2151410.2		GO:0016559	peroxisome fission	biological_process	1	683	14	33177	0.0326934	0.0666155	3.46967	Lj6g3v1422220.1
Lj0g3v0145719.1	1323.2	2.42023	2643.98	1092.45	10.0933	2.41373e-18	6.0053e-16	Up	0	0.0678586	24.8011	43.2579	repeat	CUFF.8887	GO:0046872,GO:0003676,GO:0004523	metal ion binding|nucleic acid binding|RNA-DNA hybrid ribonuclease activity				EKC/KEOPS complex	cellular_component	1	932	9	33177	0.0248924	0.0588038	3.95529	Lj1g3v5021240.4		GO:0044206	UMP salvage	biological_process	1	683	14	33177	0.0326934	0.0666155	3.46967	Lj0g3v0080819.3
Lj0g3v0146859.1	35.8701	7.54082	64.1995	8.51359	3.08977	0.0203237	0.327486	Up	3.16525	0	9.62926	17.752	NULL	CUFF.8962						nicotinamide metabolic process	biological_process	1	932	9	33177	0.0248924	0.0588038	3.95529	Lj0g3v0258159.1		GO:0050378	UDP-glucuronate 4-epimerase activity	molecular_function	1	683	14	33177	0.0326934	0.0666155	3.46967	Lj3g3v1770630.2
Lj0g3v0147509.1	1247.18	1683.85	810.505	0.48134	-1.05487	0.00303488	0.0757488	Down	77.7529	87.8773	38.4092	41.4315	protein_coding	CUFF.9035						nicotinamidase activity	molecular_function	1	932	9	33177	0.0248924	0.0588038	3.95529	Lj0g3v0258159.1		GO:0005546	phosphatidylinositol-4,5-bisphosphate binding	molecular_function	1	683	14	33177	0.0326934	0.0666155	3.46967	Lj0g3v0322089.1
Lj0g3v0147739.1	140.274	17.5191	263.029	15.0139	3.90823	1.92947e-07	1.37337e-05	Up	0.131066	0.754953	6.62018	6.48512	repeat	CUFF.9028						cellular response to chitin	biological_process	1	932	9	33177	0.0248924	0.0588038	3.95529	Lj0g3v0106309.1		GO:0018742	epoxide hydrolase B activity	molecular_function	1	683	14	33177	0.0326934	0.0666155	3.46967	Lj1g3v3729370.1
Lj0g3v0147839.1	12.214	24.4279	0	0	#NAME?	0.0286915	0.416645	Down	3.36124	0.961752	1.71506e-34	2.78901e-06	NULL	CUFF.9032						UDP-galactose transmembrane transporter activity	molecular_function	1	932	9	33177	0.0248924	0.0588038	3.95529	Lj5g3v1914130.1		GO:0009880	embryonic pattern specification	biological_process	1	683	14	33177	0.0326934	0.0666155	3.46967	Lj1g3v2611470.1
Lj0g3v0148309.1	26.7216	49.617	3.82625	0.0771157	-3.69683	0.024653	0.375546	Down	6.88854	10.9682	0	1.32747	NULL	CUFF.9068						UDP-galactose transmembrane transport	biological_process	1	932	9	33177	0.0248924	0.0588038	3.95529	Lj5g3v1914130.1		GO:0009620	response to fungus	biological_process	4	683	87	33177	0.0339218	0.0690056	2.23335	Lj0g3v0341889.1; Lj1g3v4083120.1; Lj3g3v2575900.1; Lj1g3v4777370.2
Lj0g3v0149719.1	248.555	136.288	360.822	2.64751	1.40464	0.00866358	0.176675	Up	6.79918	4.17657	15.5633	13.6317	protein_coding	CUFF.9171	GO:0005634,GO:0005524,GO:0004693,GO:0006468	nucleus|ATP binding|cyclin-dependent protein serine/threonine kinase activity|protein phosphorylation				exosome (RNase complex)	cellular_component	1	932	9	33177	0.0248924	0.0588038	3.95529	Lj4g3v0987840.1		GO:0047134	protein-disulfide reductase activity	molecular_function	2	683	35	33177	0.0349159	0.0705674	2.77574	Lj3g3v1012200.1; Lj0g3v0090569.1
Lj0g3v0150299.1	94.7437	24.3159	165.171	6.79274	2.76399	0.000855923	0.0260076	Up	3.98782	2.05213	21.8453	19.8025	NULL	CUFF.9219						mitochondrial envelope	cellular_component	1	932	9	33177	0.0248924	0.0588038	3.95529	Lj4g3v1597160.1		GO:0005938	cell cortex	cellular_component	2	683	35	33177	0.0349159	0.0705674	2.77574	Lj0g3v0126589.1; Lj4g3v2289100.1
Lj0g3v0151419.1	11.7105	23.421	0	0	#NAME?	0.0327703	0.457741	Down	0.448569	1.71598	0	0	repeat	CUFF.9311						anion transmembrane transporter activity	molecular_function	1	932	9	33177	0.0248924	0.0588038	3.95529	Lj1g3v4831760.2		GO:0016024	CDP-diacylglycerol biosynthetic process	biological_process	2	683	35	33177	0.0349159	0.0705674	2.77574	Lj3g3v1770600.1; Lj4g3v1212340.1
Lj0g3v0151539.1	271.926	364.602	179.25	0.491632	-1.02435	0.0458752	0.569446	Down	28.7247	28.682	15.2726	13.0002	protein_coding	CUFF.9330						galactolipase activity	molecular_function	1	932	9	33177	0.0248924	0.0588038	3.95529	Lj5g3v1015360.1		GO:1900056	negative regulation of leaf senescence	biological_process	2	683	35	33177	0.0349159	0.0705674	2.77574	Lj2g3v1367130.1; Lj0g3v0246819.1
Lj0g3v0151549.1	690.887	147.386	1234.39	8.37519	3.06612	0.000338476	0.0118157	Up	8.17231	2.82458	59.0877	33.3861	NULL	CUFF.9333	GO:0005576,GO:0004867	extracellular region|serine-type endopeptidase inhibitor activity				pentose-phosphate shunt, non-oxidative branch	biological_process	1	932	9	33177	0.0248924	0.0588038	3.95529	Lj0g3v0216129.4		GO:0009506	plasmodesma	cellular_component	30	683	1068	33177	0.0361492	0.0728579	1.36448	Lj2g3v1225620.2; Lj3g3v1770610.2; Lj1g3v3642260.3; Lj1g3v3833890.2; Lj5g3v1616850.3; Lj5g3v0747060.2; Lj0g3v0215779.1; Lj0g3v0327899.1; Lj0g3v0173579.1; Lj1g3v4694270.1; Lj5g3v2014040.1; Lj4g3v2524930.4; Lj5g3v2183870.1; Lj4g3v1896540.1; Lj0g3v0129619.2; Lj1g3v0052440.1; Lj0g3v0141999.1; Lj3g3v1917680.2; Lj0g3v0166469.1; Lj2g3v2905090.2; Lj0g3v0153159.2; Lj6g3v2193660.1; Lj0g3v0161739.1; Lj1g3v18…
Lj0g3v0151599.1	78.4711	0	156.942	Inf	Inf	2.56096e-10	2.88776e-08	Up	0	0	8.79773	5.06867								cellulose synthase complex	cellular_component	1	932	9	33177	0.0248924	0.0588038	3.95529	Lj6g3v1077270.2		GO:0016441	posttranscriptional gene silencing	biological_process	1	683	15	33177	0.0372177	0.0728579	3.23836	Lj1g3v0318630.1
Lj0g3v0151599.2	54.9177	0	109.835	Inf	Inf	0.0474043	0.580518	Up	0	0	0.436007	10.4231								phosphatidylinositol-4-phosphate binding	molecular_function	1	932	9	33177	0.0248924	0.0588038	3.95529	Lj2g3v1277270.3		GO:0008106	alcohol dehydrogenase (NADP+) activity	molecular_function	1	683	15	33177	0.0372177	0.0728579	3.23836	Lj1g3v5061230.2
Lj0g3v0151599.3	58.1568	0	116.314	Inf	Inf	3.98265e-08	3.13969e-06	Up	0	0	8.07889	5.02405	protein_coding	CUFF.9336						PcG protein complex	cellular_component	1	932	9	33177	0.0248924	0.0588038	3.95529	Lj0g3v0213059.1		GO:0016229	steroid dehydrogenase activity	molecular_function	1	683	15	33177	0.0372177	0.0728579	3.23836	Lj1g3v5061230.2
Lj0g3v0152239.1	331.261	496.808	165.714	0.333557	-1.58399	0.00125714	0.0359295	Down	15.2899	16.9852	4.78062	6.00007	NULL	CUFF.9413						chloroplast outer membrane	cellular_component	6	932	102	33177	0.0250366	0.0590493	2.09398	Lj0g3v0033129.2; Lj5g3v1157340.2; Lj2g3v3339050.3; Lj6g3v2044670.1; Lj3g3v1294550.1; Lj3g3v2388630.1		GO:1901000	regulation of response to salt stress	biological_process	1	683	15	33177	0.0372177	0.0728579	3.23836	Lj0g3v0078089.1
Lj0g3v0152369.1	373.954	746.883	1.02521	0.00137265	-9.50882	0.000355294	0.0123291	Down	37.4761	145.993	0.19137	0								nucleoside metabolic process	biological_process	3	932	40	33177	0.0253971	0.0598033	2.66982	Lj4g3v3113830.1; Lj2g3v0136410.1; Lj4g3v1213530.2		GO:0031593	polyubiquitin binding	molecular_function	1	683	15	33177	0.0372177	0.0728579	3.23836	Lj1g3v0051020.1
Lj0g3v0152369.2	272.67	545.339	0	0	#NAME?	3.06875e-16	6.50168e-14	Down	57.121	99.1192	3.40892e-107	0	NULL	CUFF.9398	GO:0005737,GO:0005874,GO:0009524,GO:0005525,GO:0003924,GO:0008017,GO:0007049,GO:0051301,GO:0000266	cytoplasm|microtubule|phragmoplast|GTP binding|GTPase activity|microtubule binding|cell cycle|cell division|mitochondrial fission	ko04144,ko04072	Endocytosis|Phospholipase D signaling pathway		carbohydrate metabolic process	biological_process	20	932	469	33177	0.0255015	0.0599532	1.51802	Lj2g3v3057350.1; Lj0g3v0307599.2; Lj1g3v4226900.1; Lj0g3v0258789.1; Lj2g3v0689040.1; Lj4g3v2603610.2; Lj3g3v2691860.1; Lj6g3v1549220.1; Lj3g3v3281600.4; Lj4g3v2871740.3; Lj2g3v1728780.2; Lj0g3v0358589.2; Lj1g3v2359000.1; Lj3g3v1038670.2; Lj0g3v0284719.1; Lj0g3v0334939.2; Lj3g3v0718350.1; Lj0g3v0285159.1; Lj5g3v1551050.1; Lj6g3v1078650.1		GO:0031048	chromatin silencing by small RNA	biological_process	1	683	15	33177	0.0372177	0.0728579	3.23836	Lj2g3v2986010.2
Lj0g3v0152549.1	956.709	1318.86	594.562	0.450816	-1.14939	0.00202546	0.0537985	Down	30.2247	35.0785	14.2919	15.1877	protein_coding	CUFF.9416						galactose metabolic process	biological_process	2	932	23	33177	0.0257505	0.0601528	3.09545	Lj4g3v3015190.1; Lj1g3v4831850.4		GO:0017025	TBP-class protein binding	molecular_function	1	683	15	33177	0.0372177	0.0728579	3.23836	Lj1g3v1720090.3
Lj0g3v0152769.1	228.154	31.3712	424.937	13.5455	3.75974	8.89013e-09	7.77714e-07	Up	0.413187	0.837561	6.51026	10.3771	repeat	CUFF.9432	GO:0004190,GO:0004519,GO:0003676,GO:0003964,GO:0015074	aspartic-type endopeptidase activity|endonuclease activity|nucleic acid binding|RNA-directed DNA polymerase activity|DNA integration				root epidermal cell differentiation	biological_process	2	932	23	33177	0.0257505	0.0601528	3.09545	Lj4g3v2820110.1; Lj6g3v1764540.2		GO:0009884	cytokinin receptor activity	molecular_function	1	683	15	33177	0.0372177	0.0728579	3.23836	Lj4g3v3113820.3
Lj0g3v0152889.1	14.4354	0	28.8708	Inf	Inf	0.0139517	0.251902	Up	1.43235e-15	2.76401e-27	2.05502	4.26485	repeat	CUFF.9444						maintenance of shoot apical meristem identity	biological_process	2	932	23	33177	0.0257505	0.0601528	3.09545	Lj2g3v0535750.1; Lj0g3v0244289.1		GO:0046423	allene-oxide cyclase activity	molecular_function	1	683	15	33177	0.0372177	0.0728579	3.23836	Lj2g3v0000280.1
Lj0g3v0153159.2	30.4883	58.5166	2.46006	0.0420403	-4.57208	0.00456693	0.106492	Down	4.13489	5.89986	0.131234	0.253097	NULL	CUFF.9481	GO:0005829,GO:0022625,GO:0022626,GO:0005886,GO:0009506,GO:0003723,GO:0003735,GO:0000470,GO:0006412	cytosol|cytosolic large ribosomal subunit|cytosolic ribosome|plasma membrane|plasmodesma|RNA binding|structural constituent of ribosome|maturation of LSU-rRNA|translation	ko03010	Ribosome		long-chain fatty acid-CoA ligase activity	molecular_function	2	932	23	33177	0.0257505	0.0601528	3.09545	Lj4g3v3003900.2; Lj0g3v0251229.1		GO:0017119	Golgi transport complex	cellular_component	1	683	15	33177	0.0372177	0.0728579	3.23836	Lj4g3v1388330.3
Lj0g3v0153469.1	101.902	170.08	33.7245	0.198285	-2.33435	0.00313007	0.0776617	Down	12.3011	7.11829	2.01382	1.84678								pollen tube guidance	biological_process	2	932	24	33177	0.0288292	0.0671309	2.96647	Lj0g3v0123879.2; Lj2g3v2495730.1		GO:1900425	negative regulation of defense response to bacterium	biological_process	1	683	15	33177	0.0372177	0.0728579	3.23836	Lj5g3v1329820.1
Lj0g3v0153849.1	102.52	0	205.04	Inf	Inf	3.21577e-13	5.25352e-11	Up	3.5284e-66	5.61628e-82	9.63487	12.6212								regulation of abscisic acid-activated signaling pathway	biological_process	2	932	24	33177	0.0288292	0.0671309	2.96647	Lj0g3v0076359.1; Lj2g3v0065000.1		GO:0001731	formation of translation preinitiation complex	biological_process	1	683	15	33177	0.0372177	0.0728579	3.23836	Lj3g3v0965840.2
Lj0g3v0153849.2	16.6391	0	33.2783	Inf	Inf	0.00705232	0.151247	Up	5.04603e-66	8.30281e-82	2.08255	4.30438	NULL	CUFF.9509						chloroplast organization	biological_process	8	932	153	33177	0.0292508	0.0680047	1.86131	Lj4g3v0510040.3; Lj2g3v1182690.1; Lj1g3v4790750.2; Lj0g3v0256709.1; Lj6g3v2044670.1; Lj3g3v1294550.1; Lj1g3v1785420.1; Lj3g3v2388630.1		GO:0050275	scopoletin glucosyltransferase activity	molecular_function	1	683	15	33177	0.0372177	0.0728579	3.23836	Lj4g3v0620520.1
Lj0g3v0153859.1	196.604	0	393.208	Inf	Inf	2.21877e-22	8.4155e-20	Up	0	0	17.208	18.3743								extracellular space	cellular_component	12	932	256	33177	0.0298261	0.0684085	1.66864	Lj5g3v2179850.1; Lj5g3v2183640.1; Lj0g3v0237409.1; Lj0g3v0281459.2; Lj3g3v1126810.1; Lj0g3v0265879.2; Lj0g3v0284719.1; Lj2g3v0636030.2; Lj5g3v2179780.1; Lj0g3v0281449.1; Lj0g3v0134779.1; Lj6g3v1078650.1		GO:0006644	phospholipid metabolic process	biological_process	1	683	15	33177	0.0372177	0.0728579	3.23836	Lj4g3v3015210.1
Lj0g3v0153859.2	117.437	0	234.875	Inf	Inf	8.7356e-15	1.66831e-12	Up	0	0	11.8279	11.3624	protein_coding	CUFF.9516			ko03013	RNA transport		fructose 1,6-bisphosphate 1-phosphatase activity	molecular_function	1	932	10	33177	0.0305437	0.0684085	3.55976	Lj5g3v1950920.1		GO:0008536	Ran GTPase binding	molecular_function	1	683	15	33177	0.0372177	0.0728579	3.23836	Lj0g3v0159299.1
Lj0g3v0154059.1	257.674	43.8272	471.52	10.7586	3.42742	2.85373e-09	2.72501e-07	Up	1.49795	1.85319	17.0776	19.0259	protein_coding	CUFF.9520	GO:0005737,GO:0005829,GO:0016020,GO:0047205,GO:0047172,GO:0010252,GO:0009809,GO:0009963	cytoplasm|cytosol|membrane|quinate O-hydroxycinnamoyltransferase activity|shikimate O-hydroxycinnamoyltransferase activity|auxin homeostasis|lignin biosynthetic process|positive regulation of flavonoid biosynthetic process				signaling	biological_process	1	932	10	33177	0.0305437	0.0684085	3.55976	Lj6g3v1093730.1		GO:0003995	acyl-CoA dehydrogenase activity	molecular_function	1	683	15	33177	0.0372177	0.0728579	3.23836	Lj0g3v0333489.4
Lj0g3v0154099.1	457.66	289.332	625.989	2.16357	1.11341	0.0454478	0.565621	Up	38.5984	24.5603	84.3815	52.3861	protein_coding	NODE_44741_length_509_cov_240.966599.path2	GO:0009507,GO:0031969,GO:0009535,GO:0016021,GO:0006979,GO:0006810	chloroplast|chloroplast membrane|chloroplast thylakoid membrane|integral component of membrane|response to oxidative stress|transport				mitochondrial DNA replication	biological_process	1	932	10	33177	0.0305437	0.0684085	3.55976	Lj0g3v0326599.1		GO:0033539	fatty acid beta-oxidation using acyl-CoA dehydrogenase	biological_process	1	683	15	33177	0.0372177	0.0728579	3.23836	Lj0g3v0333489.4
Lj0g3v0154309.1	122.053	23.1797	220.927	9.53104	3.25263	1.93668e-05	0.000911821	Up	0.669255	0.689897	5.24834	7.61567	repeat	CUFF.9533						trihydroxypterocarpan dimethylallyltransferase activity	molecular_function	1	932	10	33177	0.0305437	0.0684085	3.55976	Lj2g3v3133590.2		GO:0052890	oxidoreductase activity, acting on the CH-CH group of donors, with a flavin as acceptor	molecular_function	1	683	15	33177	0.0372177	0.0728579	3.23836	Lj0g3v0333489.4
Lj0g3v0154319.1	56.5383	7.76342	105.313	13.5653	3.76185	0.00245978	0.0634698	Up	0.0394031	0.776662	7.37334	3.43776	protein_coding	CUFF.9552	GO:0005576,GO:0047202,GO:0016752,GO:0006508,GO:0019748	extracellular region|sinapoylglucose-choline O-sinapoyltransferase activity|sinapoyltransferase activity|proteolysis|secondary metabolic process				organic cation transport	biological_process	1	932	10	33177	0.0305437	0.0684085	3.55976	Lj1g3v4959910.1		GO:0045543	gibberellin 2-beta-dioxygenase activity	molecular_function	1	683	15	33177	0.0372177	0.0728579	3.23836	Lj6g3v1945170.1
Lj0g3v0154529.1	222.581	445.162	0	0	#NAME?	1.41273e-24	6.60549e-22	Down	9.98317	10.8316	0	7.15306e-08	repeat	CUFF.9545						AMP binding	molecular_function	1	932	10	33177	0.0305437	0.0684085	3.55976	Lj0g3v0073649.1		GO:0005682	U5 snRNP	cellular_component	2	683	36	33177	0.0375246	0.0733435	2.69863	Lj0g3v0212389.1; Lj5g3v0975430.1
Lj0g3v0155489.1	46.1192	88.7188	3.51959	0.0396713	-4.65576	0.0175435	0.296806	Down	8.22654	2.42212	0.327141	0.1023	repeat	gene.g11912.t1	GO:0004190,GO:0004519,GO:0003676,GO:0003964,GO:0008270,GO:0015074	aspartic-type endopeptidase activity|endonuclease activity|nucleic acid binding|RNA-directed DNA polymerase activity|zinc ion binding|DNA integration				GTPase binding	molecular_function	1	932	10	33177	0.0305437	0.0684085	3.55976	Lj0g3v0060179.2		GO:0009636	response to toxic substance	biological_process	6	683	152	33177	0.0383818	0.0749016	1.91745	Lj1g3v5061230.2; Lj1g3v2896020.1; Lj1g3v0051020.1; Lj5g3v1530010.1; Lj2g3v2002420.1; Lj1g3v3729370.1
Lj0g3v0155639.1	237.979	380.799	95.1595	0.249894	-2.00061	0.000309217	0.0109188	Down	10.3309	10.5295	2.68177	2.53716	repeat	CUFF.9620						fatty acid binding	molecular_function	1	932	10	33177	0.0305437	0.0684085	3.55976	Lj3g3v3338340.1		GO:0009926	auxin polar transport	biological_process	3	683	62	33177	0.0388865	0.0757678	2.35042	Lj5g3v2046170.1; Lj1g3v4106960.1; Lj0g3v0003259.3
Lj0g3v0155699.2	133.696	25.6918	241.701	9.4077	3.23384	1.14061e-05	0.000564459	Up	0.251991	5.44376	21.8161	30.6837								UDP-xylosyltransferase activity	molecular_function	1	932	10	33177	0.0305437	0.0684085	3.55976	Lj0g3v0342139.3		GO:0009055	electron carrier activity	molecular_function	7	683	186	33177	0.039442	0.0767303	1.82811	Lj1g3v3354240.1; Lj0g3v0319039.1; Lj1g3v1814300.1; Lj1g3v4917490.1; Lj0g3v0319029.1; Lj5g3v1062410.1; Lj0g3v0333489.4
Lj0g3v0155909.1	46.2405	10.8918	81.5892	7.49088	2.90514	0.0125669	0.233031	Up	2.26942	1.56245	8.6979	19.4517	fragmented	CUFF.9631						respiratory chain complex II	cellular_component	1	932	10	33177	0.0305437	0.0684085	3.55976	Lj1g3v3740570.2		GO:0010267	production of ta-siRNAs involved in RNA interference	biological_process	2	683	37	33177	0.0402301	0.0777782	2.6257	Lj2g3v1277440.1; Lj0g3v0077749.2
Lj0g3v0155939.2	32.2341	7.3354	57.1327	7.78863	2.96137	0.0380378	0.503317	Up	0.536628	1.53382	11.3089	5.55061								negative regulation of lateral root development	biological_process	1	932	10	33177	0.0305437	0.0684085	3.55976	Lj0g3v0286829.4		GO:0008171	O-methyltransferase activity	molecular_function	2	683	37	33177	0.0402301	0.0777782	2.6257	Lj4g3v0473810.1; Lj4g3v0484220.1
Lj0g3v0156509.1	24.7184	4.50582	44.9309	9.97175	3.31785	0.0446802	0.559539	Up	0.241652	0.0196144	1.31673	1.57313	protein_coding	CUFF.9686	GO:0005737,GO:0043531,GO:0005524,GO:0009626,GO:0007165	cytoplasm|ADP binding|ATP binding|plant-type hypersensitive response|signal transduction				alpha,alpha-trehalose-phosphate synthase (UDP-forming) activity	molecular_function	1	932	10	33177	0.0305437	0.0684085	3.55976	Lj0g3v0214199.2		GO:0009789	positive regulation of abscisic acid-activated signaling pathway	biological_process	2	683	37	33177	0.0402301	0.0777782	2.6257	Lj1g3v4083120.1; Lj1g3v4777370.2
Lj0g3v0156989.1	49.7765	99.5531	0	0	#NAME?	4.15422e-07	2.78138e-05	Down	13.5958	8.88223	0	1.14353e-103	repeat	CUFF.9696						microtubule polymerization	biological_process	1	932	10	33177	0.0305437	0.0684085	3.55976	Lj5g3v1208320.2		GO:0006465	signal peptide processing	biological_process	2	683	37	33177	0.0402301	0.0777782	2.6257	Lj6g3v0217220.1; Lj3g3v1619370.1
Lj0g3v0157019.1	766.641	1533.28	0	0	#NAME?	1.78398e-11	2.3038e-09	Down	144.524	71.2654	0	0	protein_coding	CUFF.9701						GDP-fucose transmembrane transporter activity	molecular_function	1	932	10	33177	0.0305437	0.0684085	3.55976	Lj5g3v1914130.1		GO:0005615	extracellular space	cellular_component	9	683	256	33177	0.0403734	0.0779344	1.70773	Lj2g3v0636140.2; Lj2g3v3224040.1; Lj3g3v0931350.1; Lj2g3v3224020.1; Lj2g3v0917280.1; Lj2g3v3224010.1; Lj0g3v0286079.1; Lj3g3v2575900.1; Lj0g3v0331359.1
Lj0g3v0157069.1	24.7992	49.5984	0	0	#NAME?	0.000596126	0.0191318	Down	3.32892	5.44785	1.4586e-26	6.21801e-20	protein_coding	CUFF.9704						UDP-glucose transmembrane transporter activity	molecular_function	1	932	10	33177	0.0305437	0.0684085	3.55976	Lj5g3v1914130.1		GO:0007067	mitotic nuclear division	biological_process	6	683	154	33177	0.0407211	0.0784574	1.89255	Lj0g3v0213659.1; Lj0g3v0225339.1; Lj0g3v0190729.3; Lj0g3v0314269.2; Lj5g3v0539550.1; Lj5g3v2180060.1
Lj0g3v0157119.1	157.43	222.47	92.3905	0.415295	-1.26779	0.0458808	0.569446	Down	6.5037	6.62435	2.55952	2.92503								UDP-glucose transport	biological_process	1	932	10	33177	0.0305437	0.0684085	3.55976	Lj5g3v1914130.1		GO:0006606	protein import into nucleus	biological_process	3	683	63	33177	0.0408722	0.0784574	2.31311	Lj0g3v0050449.1; Lj0g3v0050439.1; Lj2g3v3337530.1
Lj0g3v0157219.1	34.4625	0	68.9249	Inf	Inf	0.0104539	0.203444	Up	0	0	29.3842	5.8123	NULL	CUFF.9716						L-serine transmembrane transporter activity	molecular_function	1	932	10	33177	0.0305437	0.0684085	3.55976	Lj0g3v0260289.1		GO:0080072	spermidine:sinapoyl CoA N-acyltransferase activity	molecular_function	1	683	16	33177	0.0419656	0.0784574	3.03596	Lj0g3v0204519.1
Lj0g3v0157249.1	55.6938	21.3541	90.0334	4.21622	2.07595	0.0461969	0.572715	Up	0.267658	3.52874	7.64647	8.11839	protein_coding	CUFF.9730	GO:0005737,GO:0005829,GO:0016020,GO:0005635,GO:0042393,GO:0008565,GO:0006606,GO:0042991	cytoplasm|cytosol|membrane|nuclear envelope|histone binding|protein transporter activity|protein import into nucleus|transcription factor import into nucleus				nuclear mRNA surveillance	biological_process	1	932	10	33177	0.0305437	0.0684085	3.55976	Lj4g3v0987840.1		GO:0080074	spermidine:caffeoyl CoA N-acyltransferase activity	molecular_function	1	683	16	33177	0.0419656	0.0784574	3.03596	Lj0g3v0204519.1
Lj0g3v0157569.1	11.3769	0	22.7538	Inf	Inf	0.0357404	0.4838	Up	0	0	1.30641	6.38783	NULL	CUFF.9733						actin filament	cellular_component	1	932	10	33177	0.0305437	0.0684085	3.55976	Lj2g3v3224410.2		GO:0080075	spermidine:feruloyl CoA N-acyltransferase activity	molecular_function	1	683	16	33177	0.0419656	0.0784574	3.03596	Lj0g3v0204519.1
Lj0g3v0157659.1	142.094	284.188	0	0	#NAME?	2.80812e-17	6.42646e-15	Down	31.6266	37.7263	0	0	protein_coding	CUFF.9738						protein tyrosine kinase activity	molecular_function	1	932	10	33177	0.0305437	0.0684085	3.55976	Lj2g3v1828350.1		GO:0006646	phosphatidylethanolamine biosynthetic process	biological_process	1	683	16	33177	0.0419656	0.0784574	3.03596	Lj6g3v2206970.1
Lj0g3v0157809.1	70.8046	124.354	17.2547	0.138754	-2.8494	0.0264474	0.393649	Down	20.8179	8.15605	1.83006	2.29729	protein_coding	CUFF.9790	GO:0009507,GO:0005840	chloroplast|ribosome				phosphatidylinositol phosphate phosphatase activity	molecular_function	1	932	10	33177	0.0305437	0.0684085	3.55976	Lj2g3v1904480.1		GO:0050636	vinorine synthase activity	molecular_function	1	683	16	33177	0.0419656	0.0784574	3.03596	Lj0g3v0277259.1
Lj0g3v0157899.1	38.1126	0	76.2251	Inf	Inf	1.09632e-05	0.000544526	Up	3.15068e-54	3.44197e-55	11.0068	24.869	NULL	CUFF.9757						acetyl-CoA carboxylase complex	cellular_component	1	932	10	33177	0.0305437	0.0684085	3.55976	Lj2g3v1079560.1		GO:0030026	cellular manganese ion homeostasis	biological_process	1	683	16	33177	0.0419656	0.0784574	3.03596	Lj4g3v0336390.1
Lj0g3v0157959.2	655.326	326.765	983.887	3.01099	1.59024	9.20037e-05	0.00375195	Up	12.5744	19.3046	39.6717	56.3769	protein_coding	CUFF.9848						acyl binding	molecular_function	1	932	10	33177	0.0305437	0.0684085	3.55976	Lj4g3v1947710.2		GO:0008239	dipeptidyl-peptidase activity	molecular_function	1	683	16	33177	0.0419656	0.0784574	3.03596	Lj0g3v0118919.2
Lj0g3v0158069.1	32.6906	2.51361	62.8676	25.0109	4.64448	0.00274882	0.0697989	Up	0.208333	1.33089e-23	2.20701	3.59629	protein_coding	CUFF.9775	GO:0031969,GO:0005887,GO:0005774,GO:0015297,GO:0015179	chloroplast membrane|integral component of plasma membrane|vacuolar membrane|antiporter activity|L-amino acid transmembrane transporter activity				cytoplasm	cellular_component	146	932	4519	33177	0.0309143	0.0691331	1.15009	Lj0g3v0301649.1; Lj0g3v0268529.1; Lj5g3v0422410.1; Lj2g3v0620870.2; Lj5g3v2179850.1; Lj5g3v1950920.1; Lj3g3v0893750.1; Lj4g3v2618650.1; Lj0g3v0310229.2; Lj0g3v0361859.1; Lj1g3v0112720.1; Lj0g3v0034399.3; Lj6g3v2274360.1; Lj2g3v0635030.3; Lj5g3v2183640.1; Lj0g3v0187509.1; Lj3g3v1113080.1; Lj0g3v0343909.3; Lj1g3v0913280.1; Lj4g3v2249030.2; Lj3g3v2518950.1; Lj3g3v2938490.4; Lj4g3v3115000.1; Lj0g3v02…		GO:0005732	small nucleolar ribonucleoprotein complex	cellular_component	1	683	16	33177	0.0419656	0.0784574	3.03596	Lj2g3v0663770.3
Lj0g3v0158819.1	94.7693	0	189.539	Inf	Inf	2.46655e-12	3.54856e-10	Up	3.73753e-25	0.00305823	24.7172	16.1367	protein_coding	21444_g						response to water deprivation	biological_process	18	932	423	33177	0.0315313	0.0704055	1.51479	Lj2g3v2002200.1; Lj4g3v3113830.1; Lj2g3v2002190.1; Lj4g3v1273860.1; Lj0g3v0286829.4; Lj0g3v0076359.1; Lj4g3v1634170.4; Lj2g3v0136410.1; Lj4g3v1273870.1; Lj2g3v0065000.1; Lj1g3v4918720.1; Lj0g3v0033139.1; Lj6g3v0931350.1; Lj0g3v0123269.3; Lj0g3v0103359.2; Lj0g3v0355549.1; Lj3g3v2921100.1; Lj4g3v3117410.2		GO:0008840	4-hydroxy-tetrahydrodipicolinate synthase	molecular_function	1	683	16	33177	0.0419656	0.0784574	3.03596	Lj0g3v0100599.1
Lj0g3v0158829.1	122.938	0	245.875	Inf	Inf	2.31351e-15	4.54638e-13	Up	0	0	28.7321	30.1934	NULL	TC74048.path1						regulation of meristem development	biological_process	2	932	25	33177	0.0320937	0.070979	2.84781	Lj4g3v3113830.1; Lj2g3v0136410.1		GO:0031982	vesicle	cellular_component	1	683	16	33177	0.0419656	0.0784574	3.03596	Lj1g3v0874340.3
Lj0g3v0159189.1	24.6647	47.3477	1.98177	0.0418558	-4.57843	0.0216496	0.343644	Down	7.34209	2.22503	0.228713	0.184609								NAD-dependent histone deacetylase activity (H3-K14 specific)	molecular_function	2	932	25	33177	0.0320937	0.070979	2.84781	Lj4g3v1440790.1; Lj4g3v1440800.2		GO:0080110	sporopollenin biosynthetic process	biological_process	1	683	16	33177	0.0419656	0.0784574	3.03596	Lj3g3v3613630.2
Lj0g3v0159239.1	159.325	49.4676	269.183	5.44159	2.44403	0.000217392	0.00804842	Up	3.38724	7.5132	31.9995	26.8997								photosynthetic electron transport in photosystem I	biological_process	2	932	25	33177	0.0320937	0.070979	2.84781	Lj0g3v0351909.1; Lj4g3v2434840.1		GO:0000118	histone deacetylase complex	cellular_component	1	683	16	33177	0.0419656	0.0784574	3.03596	Lj1g3v0051020.1
Lj0g3v0159299.1	117.081	234.161	0	0	#NAME?	9.79419e-15	1.85181e-12	Down	9.99602	10.8878	0	0	protein_coding	CUFF.9868	GO:0005829,GO:0016363,GO:0015932,GO:0008536,GO:0000049,GO:0009908,GO:0010014,GO:0006409,GO:0008033,GO:0071528	cytosol|nuclear matrix|nucleobase-containing compound transmembrane transporter activity|Ran GTPase binding|tRNA binding|flower development|meristem initiation|tRNA export from nucleus|tRNA processing|tRNA re-export from nucleus	ko03013	RNA transport		iron ion transmembrane transporter activity	molecular_function	2	932	25	33177	0.0320937	0.070979	2.84781	Lj3g3v0730020.1; Lj2g3v2183210.2		GO:0070301	cellular response to hydrogen peroxide	biological_process	1	683	16	33177	0.0419656	0.0784574	3.03596	Lj1g3v0051020.1
Lj0g3v0159709.1	364.107	225.091	503.124	2.2352	1.16041	0.0140353	0.253074	Up	11.7313	22.7066	35.2302	41.6503								N,N-dimethylaniline monooxygenase activity	molecular_function	2	932	25	33177	0.0320937	0.070979	2.84781	Lj4g3v1683220.2; Lj0g3v0115209.4		GO:0005719	nuclear euchromatin	cellular_component	1	683	16	33177	0.0419656	0.0784574	3.03596	Lj2g3v2986010.2
Lj0g3v0159759.1	106.26	49.2264	163.293	3.31718	1.72996	0.022715	0.355661	Up	1.25534	1.56761	5.00753	4.36724	protein_coding	CUFF.9905	GO:0031969,GO:0016021,GO:0005886,GO:0009526,GO:0015205,GO:0043100	chloroplast membrane|integral component of membrane|plasma membrane|plastid envelope|nucleobase transmembrane transporter activity|pyrimidine nucleobase salvage				plant-type cell wall biogenesis	biological_process	2	932	25	33177	0.0320937	0.070979	2.84781	Lj0g3v0214199.2; Lj6g3v1077270.2		GO:0008272	sulfate transport	biological_process	1	683	16	33177	0.0419656	0.0784574	3.03596	Lj4g3v3113820.3
Lj0g3v0159899.1	70.4247	140.849	0	0	#NAME?	1.42293e-09	1.43186e-07	Down	9.97758	5.63624	0	0	NULL	CUFF.9916						vitamin E biosynthetic process	biological_process	3	932	43	33177	0.0321268	0.070979	2.48356	Lj0g3v0361429.2; Lj0g3v0338869.1; Lj0g3v0127009.1		GO:0030665	clathrin-coated vesicle membrane	cellular_component	1	683	16	33177	0.0419656	0.0784574	3.03596	Lj0g3v0325399.2
Lj0g3v0160149.2	112.647	46.5835	178.71	3.83633	1.93973	0.018583	0.309128	Up	3.88937	2.42434	15.9417	8.30299								integral component of plasma membrane	cellular_component	19	932	453	33177	0.0325857	0.0718846	1.49306	Lj6g3v1753110.2; Lj6g3v1093730.1; Lj1g3v2940680.1; Lj1g3v4959910.1; Lj0g3v0107859.1; Lj2g3v1968390.1; Lj6g3v1077850.2; Lj5g3v1314550.1; Lj6g3v0029990.1; Lj6g3v1574610.1; Lj1g3v1356830.4; Lj4g3v0300480.2; Lj2g3v0205810.1; Lj1g3v3329920.1; Lj2g3v0205600.1; Lj0g3v0301119.1; Lj1g3v4831760.2; Lj5g3v1913870.1; Lj0g3v0158069.1		GO:0032588	trans-Golgi network membrane	cellular_component	1	683	16	33177	0.0419656	0.0784574	3.03596	Lj4g3v1388330.3
Lj0g3v0160679.1	35.9352	4.52449	67.346	14.8848	3.89576	0.00553013	0.1242	Up	0.259894	8.5637e-18	2.00521	1.99156								ribonuclease activity	molecular_function	22	932	543	33177	0.0348324	0.0767253	1.44226	Lj0g3v0301649.1; Lj0g3v0268529.1; Lj3g3v1113080.1; Lj3g3v2518950.1; Lj5g3v0712210.1; Lj3g3v2888550.1; Lj0g3v0176819.1; Lj4g3v0119660.2; Lj3g3v0681800.1; Lj1g3v4931500.2; Lj1g3v4717380.1; Lj5g3v0962810.1; Lj4g3v2139250.1; Lj3g3v2517930.1; Lj1g3v4288880.1; Lj0g3v0202489.1; Lj3g3v1376960.1; Lj0g3v0259009.1; Lj0g3v0002549.1; Lj5g3v0962710.1; Lj0g3v0176829.1; Lj1g3v2095950.1		GO:0004345	glucose-6-phosphate dehydrogenase activity	molecular_function	1	683	16	33177	0.0419656	0.0784574	3.03596	Lj0g3v0335329.1
Lj0g3v0160679.2	58.8299	23.4957	94.1641	4.00772	2.00278	0.0451975	0.563495	Up	0.47167	1.1673	2.36509	4.17881								endoplasmic reticulum membrane	cellular_component	31	932	811	33177	0.0353101	0.0768013	1.3607	Lj5g3v2111920.1; Lj4g3v3113830.1; Lj3g3v3639520.1; Lj0g3v0209809.2; Lj0g3v0110489.1; Lj3g3v0594260.2; Lj3g3v0730020.1; Lj0g3v0177699.2; Lj2g3v1182690.1; Lj0g3v0289879.1; Lj0g3v0071839.1; Lj3g3v3513760.1; Lj2g3v2183210.2; Lj0g3v0059919.2; Lj0g3v0192789.1; Lj1g3v5060470.1; Lj0g3v0202489.1; Lj2g3v0136410.1; Lj0g3v0260289.1; Lj2g3v0415160.1; Lj0g3v0295429.1; Lj2g3v1197780.2; Lj2g3v0856630.1; Lj0g3v03…		GO:0010445	nuclear dicing body	cellular_component	1	683	16	33177	0.0419656	0.0784574	3.03596	Lj0g3v0077749.2
Lj0g3v0160679.4	87.4012	19.6061	155.196	7.91569	2.98472	0.000566154	0.0182671	Up	1.30158	1.27891e-19	5.96138	4.58985	protein_coding	CUFF.9967						protein histidine kinase activity	molecular_function	2	932	26	33177	0.0355427	0.0768013	2.73828	Lj4g3v3113830.1; Lj2g3v0136410.1		GO:0016747	transferase activity, transferring acyl groups other than amino-acyl groups	molecular_function	3	683	64	33177	0.0429146	0.0801114	2.27697	Lj6g3v1954150.1; Lj6g3v1954140.1; Lj3g3v2095960.2
Lj0g3v0160839.1	107.537	38.2225	176.852	4.6269	2.21005	0.00395079	0.0948575	Up	1.51228	3.18467	9.17219	12.4094	protein_coding	CUFF.9981						enzyme binding	molecular_function	2	932	26	33177	0.0355427	0.0768013	2.73828	Lj4g3v3113830.1; Lj2g3v0136410.1		GO:0010268	brassinosteroid homeostasis	biological_process	2	683	38	33177	0.0430315	0.0802097	2.5566	Lj2g3v1707590.2; Lj2g3v0126330.2
Lj0g3v0160909.1	681.563	236.362	1126.76	4.76711	2.25312	4.49079e-08	3.51982e-06	Up	57.8886	36.075	215.626	235.488	protein_coding	CUFF.9991	GO:0016021,GO:0005886,GO:0022857,GO:0006810	integral component of membrane|plasma membrane|transmembrane transporter activity|transport				cell	cellular_component	2	932	26	33177	0.0355427	0.0768013	2.73828	Lj0g3v0104849.1; Lj0g3v0211489.1		GO:0006417	regulation of translation	biological_process	4	683	93	33177	0.0432473	0.0804916	2.08926	Lj2g3v2986010.2; Lj6g3v1077310.2; Lj5g3v1889580.1; Lj1g3v3608400.2
Lj0g3v0161089.1	201.1	351.461	50.7389	0.144366	-2.7922	5.2504e-06	0.000282511	Down	19.9831	13.9526	2.09597	2.83465	protein_coding	NODE_10192_length_1225_cov_131.973877.path2						phosphatidylinositol binding	molecular_function	2	932	26	33177	0.0355427	0.0768013	2.73828	Lj6g3v1160740.2; Lj5g3v1701510.2		GO:0009793	embryo development ending in seed dormancy	biological_process	11	683	333	33177	0.0444537	0.0826137	1.60459	Lj1g3v0318630.1; Lj4g3v3017400.1; Lj0g3v0196189.1; Lj0g3v0038729.2; Lj3g3v3666580.1; Lj0g3v0213659.1; Lj0g3v0225339.1; Lj3g3v1917680.2; Lj0g3v0099719.1; Lj0g3v0015369.2; Lj1g3v2611470.1
Lj0g3v0161129.1	51.0535	102.107	0	0	#NAME?	0.0182251	0.304715	Down	41.2806	5.48924	0	0	repeat	CUFF.9996						regulation of intracellular pH	biological_process	2	932	26	33177	0.0355427	0.0768013	2.73828	Lj6g3v1574610.1; Lj1g3v4831760.2		GO:0016671	oxidoreductase activity, acting on a sulfur group of donors, disulfide as acceptor	molecular_function	2	683	39	33177	0.0459279	0.0852263	2.49105	Lj4g3v2378360.1; Lj3g3v1012200.1
Lj0g3v0161149.1	84.1734	168.347	0	0	#NAME?	3.67687e-11	4.56353e-09	Down	18.6284	17.367	0	0	NULL	CUFF.9998						chloroplast membrane	cellular_component	11	932	236	33177	0.0355874	0.0768013	1.65921	Lj1g3v2940680.1; Lj2g3v3133590.2; Lj0g3v0154099.1; Lj0g3v0361429.2; Lj0g3v0159759.1; Lj2g3v3133830.1; Lj0g3v0338869.1; Lj0g3v0277319.1; Lj0g3v0127009.1; Lj0g3v0204039.1; Lj0g3v0158069.1		GO:0003777	microtubule motor activity	molecular_function	4	683	95	33177	0.0466652	0.0853014	2.04528	Lj5g3v2123610.2; Lj2g3v0780520.2; Lj0g3v0211939.1; Lj6g3v1372130.2
Lj0g3v0161349.1	53.969	0	107.938	Inf	Inf	1.2298e-07	9.00159e-06	Up	0	0	10.3941	10.5034	repeat	CUFF.10014						cellulose synthase (UDP-forming) activity	molecular_function	4	932	65	33177	0.0358577	0.0768013	2.19062	Lj3g3v3639610.2; Lj6g3v1392560.1; Lj6g3v1077270.2; Lj5g3v1119490.1		GO:0080088	spermidine hydroxycinnamate conjugate biosynthetic process	biological_process	1	683	17	33177	0.046926	0.0853014	2.85738	Lj0g3v0204519.1
Lj0g3v0161589.1	72.7178	31.0739	114.362	3.68032	1.87983	0.0371499	0.496045	Up	5.54484	5.5829	20.4371	20.6151	protein_coding	CUFF.10032			ko03060	Protein export		4-coumarate-CoA ligase activity	molecular_function	1	932	11	33177	0.0366468	0.0768013	3.23615	Lj0g3v0306889.1		GO:0005384	manganese ion transmembrane transporter activity	molecular_function	1	683	17	33177	0.046926	0.0853014	2.85738	Lj4g3v0336390.1
Lj0g3v0161739.1	43.9441	87.3757	0.512606	0.00586669	-7.41324	1.035e-05	0.0005193	Down	8.30513	7.81225	0.133188	1.64889e-24	protein_coding	CUFF.10048	GO:0009507,GO:0005829,GO:0000788,GO:0005730,GO:0005886,GO:0009506,GO:0009579,GO:0005774,GO:0003677,GO:0042393,GO:0006334,GO:0009414	chloroplast|cytosol|nuclear nucleosome|nucleolus|plasma membrane|plasmodesma|thylakoid|vacuolar membrane|DNA binding|histone binding|nucleosome assembly|response to water deprivation				5'-3' exonuclease activity	molecular_function	1	932	11	33177	0.0366468	0.0768013	3.23615	Lj0g3v0326599.1		GO:0006913	nucleocytoplasmic transport	biological_process	1	683	17	33177	0.046926	0.0853014	2.85738	Lj0g3v0325649.1
Lj0g3v0162039.2	36.4569	0	72.9138	Inf	Inf	1.82916e-05	0.000865708	Up	1.61585e-56	1.33944e-57	4.03698	5.38866	NULL	CUFF.10078						sulfotransferase activity	molecular_function	1	932	11	33177	0.0366468	0.0768013	3.23615	Lj4g3v1682040.1		GO:0098641	cadherin binding involved in cell-cell adhesion	molecular_function	1	683	17	33177	0.046926	0.0853014	2.85738	Lj2g3v0663770.3
Lj0g3v0162289.1	245.398	114.018	376.777	3.30453	1.72445	0.0015292	0.0425556	Up	6.28981	6.00478	21.0267	19.5977	protein_coding	CUFF.10115	GO:0005737,GO:0043531,GO:0005524,GO:0009626,GO:0007165	cytoplasm|ADP binding|ATP binding|plant-type hypersensitive response|signal transduction				sodium:proton antiporter activity	molecular_function	1	932	11	33177	0.0366468	0.0768013	3.23615	Lj0g3v0177699.2		GO:0019877	diaminopimelate biosynthetic process	biological_process	1	683	17	33177	0.046926	0.0853014	2.85738	Lj0g3v0100599.1
Lj0g3v0162459.1	50.3371	6.53538	94.1388	14.4045	3.84845	0.00116325	0.0336995	Up	0.489669	1.69056e-07	4.65382	2.35481	protein_coding	CUFF.10158						protein K48-linked deubiquitination	biological_process	1	932	11	33177	0.0366468	0.0768013	3.23615	Lj2g3v3163950.3		GO:0030276	clathrin binding	molecular_function	1	683	17	33177	0.046926	0.0853014	2.85738	Lj1g3v3231370.4
Lj0g3v0163019.2	22.755	0	45.5099	Inf	Inf	0.00108041	0.031624	Up	0.00175858	9.85189e-07	1.24556	2.52087								xyloglucan biosynthetic process	biological_process	1	932	11	33177	0.0366468	0.0768013	3.23615	Lj0g3v0232379.1		GO:0051225	spindle assembly	biological_process	1	683	17	33177	0.046926	0.0853014	2.85738	Lj0g3v0190729.3
Lj0g3v0163019.3	37.7712	0.502722	75.0396	149.267	7.22175	0.00131969	0.0374556	Up	0.04828	9.44598e-05	4.09619	1.4007	repeat	CUFF.10156						3'-5' DNA helicase activity	molecular_function	1	932	11	33177	0.0366468	0.0768013	3.23615	Lj0g3v0344389.1		GO:0007062	sister chromatid cohesion	biological_process	1	683	17	33177	0.046926	0.0853014	2.85738	Lj2g3v2905090.2
Lj0g3v0163139.2	514.369	815.904	212.835	0.260858	-1.93866	8.92625e-06	0.000451204	Down	17.4532	21.4387	5.00292	5.13866								nucleoside transmembrane transporter activity	molecular_function	1	932	11	33177	0.0366468	0.0768013	3.23615	Lj6g3v2116840.2		GO:0000156	phosphorelay response regulator activity	molecular_function	1	683	17	33177	0.046926	0.0853014	2.85738	Lj0g3v0337759.1
Lj0g3v0163139.3	213.283	327.574	98.9925	0.302199	-1.72643	0.00842406	0.173004	Down	25.0678	15.4477	8.68284	3.49529								L-alanine transmembrane transporter activity	molecular_function	1	932	11	33177	0.0366468	0.0768013	3.23615	Lj1g3v1356830.4		GO:0000788	nuclear nucleosome	cellular_component	1	683	17	33177	0.046926	0.0853014	2.85738	Lj0g3v0161739.1
Lj0g3v0163149.1	57.8447	104.243	11.4467	0.109808	-3.18694	0.00273145	0.0694228	Down	3.4755	4.9503	0.515551	0.397688	protein_coding	CUFF.10164	GO:0051213,GO:0046872,GO:0016682,GO:0010150	dioxygenase activity|metal ion binding|oxidoreductase activity, acting on diphenols and related substances as donors, oxygen as acceptor|leaf senescence				dihydrokaempferol 4-reductase activity	molecular_function	1	932	11	33177	0.0366468	0.0768013	3.23615	Lj5g3v0108500.3		GO:0008080	N-acetyltransferase activity	molecular_function	1	683	17	33177	0.046926	0.0853014	2.85738	Lj1g3v0098420.1
Lj0g3v0164329.4	63.915	25.5626	102.267	4.00066	2.00024	0.0384971	0.507537	Up	1.71861	2.52008	9.15955	7.87857								pyruvate dehydrogenase (acetyl-transferring) activity	molecular_function	1	932	11	33177	0.0366468	0.0768013	3.23615	Lj6g3v1094760.2		GO:0019915	lipid storage	biological_process	1	683	17	33177	0.046926	0.0853014	2.85738	Lj0g3v0269119.1
Lj0g3v0164469.1	118.118	45.2434	190.992	4.22143	2.07773	0.00790035	0.165316	Up	1.91265	0.80333	3.94831	7.6338								glucosinolate biosynthetic process	biological_process	1	932	11	33177	0.0366468	0.0768013	3.23615	Lj0g3v0115209.4		GO:0042761	very long-chain fatty acid biosynthetic process	biological_process	1	683	17	33177	0.046926	0.0853014	2.85738	Lj1g3v2611470.1
Lj0g3v0164539.1	11.9925	0	23.985	Inf	Inf	0.0298388	0.427921	Up	0	0	2.42033	4.90122	NULL	CUFF.10289						DNA catabolic process	biological_process	1	932	11	33177	0.0366468	0.0768013	3.23615	Lj2g3v1130620.1		GO:0019901	protein kinase binding	molecular_function	2	683	40	33177	0.0489182	0.0887933	2.42877	Lj4g3v3113820.3; Lj5g3v1207750.2
Lj0g3v0164599.1	62.6333	125.267	0	0	#NAME?	7.16583e-06	0.000371924	Down	20.6526	8.89774	2.56548e-61	7.18816e-90	NULL	CUFF.10296						cytoplasmic exosome (RNase complex)	cellular_component	1	932	11	33177	0.0366468	0.0768013	3.23615	Lj4g3v0987840.1		GO:0042128	nitrate assimilation	biological_process	3	683	67	33177	0.0493802	0.0895016	2.17502	Lj4g3v1388280.1; Lj0g3v0291799.1; Lj0g3v0291819.1
Lj0g3v0164849.1	112.011	173.523	50.4987	0.291019	-1.78081	0.0171898	0.292362	Down	23.3981	18.9202	4.44497	8.03521	NULL	CUFF.10316						U4 snRNA 3'-end processing	biological_process	1	932	11	33177	0.0366468	0.0768013	3.23615	Lj4g3v0987840.1		GO:0006006	glucose metabolic process	biological_process	2	683	41	33177	0.0520013	0.0926591	2.36953	Lj4g3v1616860.1; Lj0g3v0335329.1
Lj0g3v0164929.1	13.5978	0	27.1957	Inf	Inf	0.0179284	0.301425	Up	0	0	0.941363	3.31399	repeat	CUFF.10322						peptide metabolic process	biological_process	1	932	11	33177	0.0366468	0.0768013	3.23615	Lj2g3v1467890.2		GO:0004791	thioredoxin-disulfide reductase activity	molecular_function	2	683	41	33177	0.0520013	0.0926591	2.36953	Lj3g3v1012200.1; Lj0g3v0090569.1
Lj0g3v0165469.1	12.4879	0	24.9759	Inf	Inf	0.0255849	0.385377	Up	1.15419e-115	5.18806e-121	1.5872	3.12065	protein_coding	CUFF.10368						polysomal ribosome	cellular_component	1	932	11	33177	0.0366468	0.0768013	3.23615	Lj0g3v0032889.1		GO:0002237	response to molecule of bacterial origin	biological_process	2	683	41	33177	0.0520013	0.0926591	2.36953	Lj1g3v4083120.1; Lj1g3v4777370.2
Lj0g3v0165489.1	51.9335	0	103.867	Inf	Inf	2.08038e-07	1.4673e-05	Up	0	0	1.60535	2.99831	repeat	CUFF.10371						floral organ development	biological_process	1	932	11	33177	0.0366468	0.0768013	3.23615	Lj0g3v0185199.1		GO:0080073	spermidine:coumaroyl CoA N-acyltransferase activity	molecular_function	1	683	18	33177	0.0520882	0.0926591	2.69863	Lj0g3v0204519.1
Lj0g3v0165899.1	29.9646	0	59.9293	Inf	Inf	0.00012395	0.00486452	Up	1.64291e-54	1.62739e-67	2.27489	3.64242								NAD+ diphosphatase activity	molecular_function	1	932	11	33177	0.0366468	0.0768013	3.23615	Lj6g3v0739980.1		GO:0006346	methylation-dependent chromatin silencing	biological_process	1	683	18	33177	0.0520882	0.0926591	2.69863	Lj0g3v0126339.2
Lj0g3v0165899.2	160.968	0	321.935	Inf	Inf	4.06696e-19	1.10292e-16	Up	6.7598e-68	1.52226e-67	13.7311	13.5454	protein_coding	CUFF.10397						ADP-ribose diphosphatase activity	molecular_function	1	932	11	33177	0.0366468	0.0768013	3.23615	Lj6g3v0739980.1		GO:2000070	regulation of response to water deprivation	biological_process	1	683	18	33177	0.0520882	0.0926591	2.69863	Lj0g3v0078089.1
Lj0g3v0165969.1	10.6595	0	21.319	Inf	Inf	0.0447752	0.56034	Up	0	0	1.12358	4.8026	NULL	CUFF.10402						trehalose-phosphatase activity	molecular_function	1	932	11	33177	0.0366468	0.0768013	3.23615	Lj0g3v0359299.2		GO:0030424	axon	cellular_component	1	683	18	33177	0.0520882	0.0926591	2.69863	Lj1g3v0051020.1
Lj0g3v0166289.1	92.6789	0	185.358	Inf	Inf	3.77446e-12	5.34515e-10	Up	0	0	2.67666	4.05949	repeat	CUFF.10421						positive regulation of cell death	biological_process	1	932	11	33177	0.0366468	0.0768013	3.23615	Lj0g3v0134779.1		GO:0009653	anatomical structure morphogenesis	biological_process	1	683	18	33177	0.0520882	0.0926591	2.69863	Lj0g3v0126589.1
Lj0g3v0166459.1	27.8124	0	55.6247	Inf	Inf	0.000237346	0.00868633	Up	1.75758e-30	3.75162e-31	4.77226	6.809	protein_coding	CUFF.10431						regulation of salicylic acid biosynthetic process	biological_process	1	932	11	33177	0.0366468	0.0768013	3.23615	Lj0g3v0134779.1		GO:0000776	kinetochore	cellular_component	1	683	18	33177	0.0520882	0.0926591	2.69863	Lj4g3v2289100.1
Lj0g3v0166469.1	84.4047	127.05	41.7591	0.328681	-1.60524	0.0485656	0.588626	Down	14.3245	17.4314	9.34014	0.927014	protein_coding	CUFF.10433	GO:0009507,GO:0005886,GO:0009506,GO:0005774,GO:0005773,GO:0043424	chloroplast|plasma membrane|plasmodesma|vacuolar membrane|vacuole|protein histidine kinase binding				proteasome core complex, alpha-subunit complex	cellular_component	1	932	11	33177	0.0366468	0.0768013	3.23615	Lj3g3v0951030.2		GO:0070370	cellular heat acclimation	biological_process	1	683	18	33177	0.0520882	0.0926591	2.69863	Lj2g3v1203450.2
Lj0g3v0166639.1	10.5377	21.0755	0	0	#NAME?	0.0474276	0.580541	Down	1.18464	2.42982	0	0	NULL	CUFF.11616						CCR4-NOT core complex	cellular_component	1	932	11	33177	0.0366468	0.0768013	3.23615	Lj2g3v3188410.1		GO:0000243	commitment complex	cellular_component	1	683	18	33177	0.0520882	0.0926591	2.69863	Lj5g3v0975430.1
Lj0g3v0167339.1	98.006	196.012	0	0	#NAME?	1.05558e-12	1.59035e-10	Down	6.61776	7.97709	0	0	protein_coding	CUFF.10474						phosphate ion homeostasis	biological_process	1	932	11	33177	0.0366468	0.0768013	3.23615	Lj5g3v0109820.2		GO:0005247	voltage-gated chloride channel activity	molecular_function	1	683	18	33177	0.0520882	0.0926591	2.69863	Lj2g3v3413340.2
Lj0g3v0167379.1	27.6247	0	55.2494	Inf	Inf	0.000252397	0.00915075	Up	0	0	5.11577	6.30617	protein_coding	CUFF.10478						thylakoid membrane organization	biological_process	3	932	45	33177	0.0371393	0.0777222	2.37318	Lj4g3v0510040.3; Lj0g3v0256709.1; Lj1g3v1785420.1		GO:0034707	chloride channel complex	cellular_component	1	683	18	33177	0.0520882	0.0926591	2.69863	Lj2g3v3413340.2
Lj0g3v0167699.1	197.942	395.884	0	0	#NAME?	1.90612e-22	7.28055e-20	Down	26.5578	19.2016	2.6614e-24	8.59617e-24								ubiquitin-dependent protein catabolic process	biological_process	6	932	111	33177	0.0372546	0.0778525	1.9242	Lj0g3v0363409.1; Lj6g3v1493510.4; Lj0g3v0363429.1; Lj1g3v3556950.1; Lj6g3v1055600.1; Lj3g3v0951030.2		GO:0090305	nucleic acid phosphodiester bond hydrolysis	biological_process	6	683	164	33177	0.0537976	0.0955635	1.77715	Lj1g3v0605180.1; Lj4g3v1328880.1; Lj4g3v1881480.1; Lj1g3v0465550.1; Lj6g3v0528320.1; Lj0g3v0233439.1
Lj0g3v0167839.1	26.1372	0	52.2745	Inf	Inf	0.000386001	0.0131838	Up	4.97229e-15	6.67217e-14	1.61029	3.70832	repeat	gene.g12873.t1						hexose transmembrane transport	biological_process	4	932	66	33177	0.0379346	0.0791608	2.15743	Lj6g3v1753110.2; Lj6g3v1093730.1; Lj1g3v3329920.1; Lj0g3v0301119.1		GO:0008284	positive regulation of cell proliferation	biological_process	3	683	69	33177	0.0539718	0.0957365	2.11197	Lj5g3v0614300.1; Lj0g3v0171359.1; Lj0g3v0182029.1
Lj0g3v0168679.3	298.376	398.748	198.004	0.496563	-1.00995	0.0439612	0.554246	Down	9.84942	9.55344	4.44717	5.21758	protein_coding	CUFF.10603						anchored component of plasma membrane	cellular_component	11	932	239	33177	0.0385943	0.080423	1.63839	Lj2g3v3339530.1; Lj0g3v0078649.2; Lj2g3v0621070.1; Lj4g3v0340650.1; Lj6g3v1786700.2; Lj5g3v1697330.1; Lj0g3v0337369.1; Lj0g3v0137079.1; Lj3g3v0718350.1; Lj2g3v3339450.1; Lj5g3v2045760.1		GO:0006397	mRNA processing	biological_process	11	683	344	33177	0.0542589	0.0961092	1.55328	Lj0g3v0241089.1; Lj0g3v0078089.1; Lj0g3v0241079.2; Lj2g3v0276710.1; Lj4g3v2604170.1; Lj4g3v1073530.2; Lj5g3v1889580.1; Lj4g3v1330210.1; Lj1g3v4752660.1; Lj0g3v0299389.1; Lj0g3v0077749.2
Lj0g3v0168919.1	95.3496	3.01633	187.683	62.2222	5.95936	4.42317e-09	4.12915e-07	Up	0.166333	1.66873e-26	4.34159	5.87747								unsaturated fatty acid biosynthetic process	biological_process	2	932	27	33177	0.0391744	0.0814005	2.63686	Lj0g3v0361429.2; Lj0g3v0127009.1		GO:0009749	response to glucose	biological_process	2	683	42	33177	0.0551759	0.0973188	2.31311	Lj0g3v0213659.1; Lj0g3v0225339.1
Lj0g3v0169619.1	91.1446	182.289	0	0	#NAME?	5.90632e-12	8.17211e-10	Down	4.80398	7.41884	0	0	NULL	CUFF.10629						heterochromatin maintenance	biological_process	2	932	27	33177	0.0391744	0.0814005	2.63686	Lj3g3v0613700.1; Lj1g3v2883830.2		GO:0009960	endosperm development	biological_process	2	683	42	33177	0.0551759	0.0973188	2.31311	Lj0g3v0213659.1; Lj0g3v0225339.1
Lj0g3v0169649.1	90.3031	137.964	42.6425	0.309084	-1.69393	0.0376214	0.49988	Down	4.63498	2.43203	1.1473	1.06567								cytoplasmic microtubule organization	biological_process	3	932	46	33177	0.0398044	0.0825926	2.32159	Lj2g3v3088170.1; Lj2g3v3088180.1; Lj0g3v0115809.2		GO:0000245	spliceosomal complex assembly	biological_process	2	683	42	33177	0.0551759	0.0973188	2.31311	Lj0g3v0212389.1; Lj5g3v0975430.1
Lj0g3v0169649.2	24.7054	3.38833	46.0225	13.5827	3.76369	0.027857	0.408133	Up	7.03854e-08	0.24782	1.18938	2.36058	protein_coding	CUFF.10632						dioxygenase activity	molecular_function	8	932	162	33177	0.0399157	0.0827068	1.75791	Lj1g3v4997280.2; Lj4g3v0948880.2; Lj0g3v0226069.1; Lj5g3v0681220.1; Lj1g3v4204460.1; Lj0g3v0346469.1; Lj1g3v3642200.1; Lj4g3v2401080.1		GO:0005777	peroxisome	cellular_component	8	683	235	33177	0.0554323	0.0976328	1.65363	Lj1g3v2896020.1; Lj0g3v0313349.1; Lj3g3v2995900.1; Lj5g3v1530010.1; Lj1g3v0984470.1; Lj0g3v0333489.4; Lj0g3v0313359.2; Lj2g3v2002420.1
Lj0g3v0169799.1	113.688	53.2108	174.165	3.27311	1.71066	0.024926	0.378587	Up	4.07852	4.72997	18.617	9.86256	protein_coding	CUFF.10647	GO:0005829,GO:0005524,GO:0030151,GO:0061598,GO:0061599,GO:0009734,GO:0006777,GO:0018315,GO:0032324	cytosol|ATP binding|molybdenum ion binding|molybdopterin adenylyltransferase activity|molybdopterin molybdotransferase activity|auxin-activated signaling pathway|Mo-molybdopterin cofactor biosynthetic process|molybdenum incorporation into molybdenum-molybdopterin complex|molybdopterin cofactor biosynthetic process	ko00790	Folate biosynthesis		symporter activity	molecular_function	7	932	138	33177	0.0413923	0.0852401	1.80568	Lj0g3v0273309.1; Lj2g3v2002200.1; Lj2g3v2002190.1; Lj4g3v1273860.1; Lj6g3v0029990.1; Lj2g3v1349210.1; Lj4g3v1273870.1		GO:0043565	sequence-specific DNA binding	molecular_function	22	683	780	33177	0.0559001	0.0983179	1.37008	Lj0g3v0341719.2; Lj0g3v0196189.1; Lj4g3v2871870.1; Lj1g3v1220240.1; Lj0g3v0119889.1; Lj0g3v0215779.1; Lj0g3v0094349.2; Lj0g3v0181669.1; Lj2g3v1468540.1; Lj0g3v0279519.1; Lj3g3v1739270.1; Lj3g3v2427550.1; Lj1g3v4083120.1; Lj1g3v3948170.1; Lj0g3v0224439.1; Lj4g3v0133580.1; Lj5g3v0508090.2; Lj1g3v4777370.2; Lj0g3v0089139.2; Lj0g3v0352689.4; Lj3g3v0927080.1; Lj1g3v2823880.1
Lj0g3v0169919.1	106.824	213.648	0	0	#NAME?	2.37918e-12	3.43197e-10	Down	21.0847	12.6596	0	0								response to bacterium	biological_process	7	932	138	33177	0.0413923	0.0852401	1.80568	Lj4g3v0948880.2; Lj0g3v0133589.1; Lj5g3v0681220.1; Lj4g3v0300480.2; Lj1g3v3053640.1; Lj0g3v0076609.2; Lj6g3v1078650.1		GO:0034613	cellular protein localization	biological_process	1	683	19	33177	0.0574418	0.0999023	2.5566	Lj0g3v0354159.1
Lj0g3v0169919.2	107.491	214.982	0	0	#NAME?	4.47464e-13	7.1381e-11	Down	14.8763	26.0471	0	0	NULL	CUFF.10653						sugar mediated signaling pathway	biological_process	3	932	47	33177	0.0425755	0.0852401	2.27219	Lj0g3v0059919.2; Lj0g3v0214199.2; Lj5g3v1998900.1		GO:0048831	regulation of shoot system development	biological_process	1	683	19	33177	0.0574418	0.0999023	2.5566	Lj4g3v3113820.3
Lj0g3v0170789.1	51.1581	1.00544	101.311	100.762	6.65481	4.67223e-06	0.000254175	Up	0.0887171	6.49202e-05	4.36924	3.70329								actin filament organization	biological_process	2	932	28	33177	0.0429866	0.0852401	2.54269	Lj6g3v1160740.2; Lj1g3v4998420.1		GO:0047987	hydroperoxide dehydratase activity	molecular_function	1	683	19	33177	0.0574418	0.0999023	2.5566	Lj2g3v0000280.1
Lj0g3v0171359.1	137.553	239.431	35.6742	0.148995	-2.74666	9.34053e-05	0.00380339	Down	14.2467	13.3604	2.88707	1.16415	protein_coding	CUFF.10755	GO:0005737,GO:0033588,GO:0000123,GO:0008023,GO:0000993,GO:0016746,GO:0009738,GO:0009734,GO:0071329,GO:0043966,GO:0043967,GO:0007275,GO:0031538,GO:0008284,GO:0010928,GO:0043609,GO:2000024,GO:0006357,GO:0009737,GO:0006979,GO:0006368	cytoplasm|Elongator holoenzyme complex|histone acetyltransferase complex|transcription elongation factor complex|RNA polymerase II core binding|transferase activity, transferring acyl groups|abscisic acid-activated signaling pathway|auxin-activated signaling pathway|cellular response to sucrose stimulus|histone H3 acetylation|histone H4 acetylation|multicellular organism development|negative regu…				mRNA transcription	biological_process	2	932	28	33177	0.0429866	0.0852401	2.54269	Lj5g3v1353010.1; Lj6g3v0028760.1		GO:0051262	protein tetramerization	biological_process	1	683	19	33177	0.0574418	0.0999023	2.5566	Lj0g3v0319769.1
Lj0g3v0171539.1	10.4544	20.9089	0	0	#NAME?	0.0494016	0.596024	Down	2.08035	0.757165	0	0	NULL	CUFF.10765						MAP kinase activity	molecular_function	2	932	28	33177	0.0429866	0.0852401	2.54269	Lj0g3v0358569.2; Lj0g3v0358579.1		GO:0016831	carboxy-lyase activity	molecular_function	1	683	19	33177	0.0574418	0.0999023	2.5566	Lj0g3v0315589.1
Lj0g3v0171699.1	115.921	231.842	0	0	#NAME?	0.000365845	0.0126146	Down	82.1458	23.1371	0	0	NULL	CUFF.10780						response to fructose	biological_process	2	932	28	33177	0.0429866	0.0852401	2.54269	Lj0g3v0059919.2; Lj0g3v0066849.1		GO:2001070	starch binding	molecular_function	1	683	19	33177	0.0574418	0.0999023	2.5566	Lj5g3v2302970.2
Lj0g3v0171779.1	35.6163	2.51361	68.719	27.3388	4.77288	0.0284658	0.414144	Up	0.148051	1.00402e-87	3.15478	0.831855	protein_coding	CUFF.10786	GO:0005789,GO:0016021,GO:0020037,GO:0005506,GO:0048000	endoplasmic reticulum membrane|integral component of membrane|heme binding|iron ion binding|isoflavone 3'-hydroxylase activity				acetylglucosaminyltransferase activity	molecular_function	2	932	28	33177	0.0429866	0.0852401	2.54269	Lj3g3v2058540.1; Lj0g3v0134729.2		GO:0033116	endoplasmic reticulum-Golgi intermediate compartment membrane	cellular_component	1	683	19	33177	0.0574418	0.0999023	2.5566	Lj4g3v0684120.2
Lj0g3v0172059.1	50.9161	85.9781	15.8542	0.184398	-2.4391	0.025342	0.382986	Down	4.1653	6.57575	1.01361	0.987973	protein_coding	CUFF.10805	GO:0005622,GO:0005886,GO:0005525,GO:0015031,GO:0007264	intracellular|plasma membrane|GTP binding|protein transport|small GTPase mediated signal transduction				aldehyde dehydrogenase [NAD(P)+] activity	molecular_function	1	932	12	33177	0.043172	0.0852401	2.96647	Lj0g3v0299699.1		GO:0010158	abaxial cell fate specification	biological_process	1	683	19	33177	0.0574418	0.0999023	2.5566	Lj1g3v2941890.1
Lj0g3v0172209.1	219.336	0	438.673	Inf	Inf	2.59132e-20	7.98569e-18	Up	6.65974e-90	6.72711e-89	7.81745	12.4891	NULL	CUFF.10819						cellular aldehyde metabolic process	biological_process	1	932	12	33177	0.043172	0.0852401	2.96647	Lj0g3v0299699.1		GO:0010224	response to UV-B	biological_process	4	683	101	33177	0.0578557	0.100482	1.92378	Lj0g3v0086399.2; Lj1g3v4083120.1; Lj1g3v4777370.2; Lj0g3v0003259.3
Lj0g3v0172849.1	340.995	465.921	216.068	0.463745	-1.1086	0.0227819	0.356197	Down	34.9622	37.4205	10.62	23.1431	NULL	NODE_82982_length_744_cov_18.358871.path1	GO:0005730,GO:0005731,GO:0035197,GO:0007143,GO:0031047,GO:0033169,GO:0007140,GO:0009561,GO:0055046	nucleolus|nucleolus organizer region|siRNA binding|female meiotic division|gene silencing by RNA|histone H3-K9 demethylation|male meiosis|megagametogenesis|microgametogenesis				DNA replication factor A complex	cellular_component	1	932	12	33177	0.043172	0.0852401	2.96647	Lj3g3v1059050.1		GO:0006378	mRNA polyadenylation	biological_process	2	683	43	33177	0.0584409	0.101357	2.25932	Lj5g3v0069830.1; Lj4g3v3114000.2
Lj0g3v0173259.1	217.182	434.363	0	0	#NAME?	4.01744e-24	1.78605e-21	Down	50.017	53.6678	7.50496e-84	4.38271e-83	repeat	CUFF.10879						primary root development	biological_process	1	932	12	33177	0.043172	0.0852401	2.96647	Lj0g3v0296889.2		GO:0003729	mRNA binding	molecular_function	13	683	425	33177	0.0587325	0.101674	1.48584	Lj6g3v1318640.1; Lj1g3v3642260.3; Lj3g3v0807690.1; Lj5g3v1616850.3; Lj5g3v0747060.2; Lj0g3v0327899.1; Lj1g3v4694270.1; Lj0g3v0078089.1; Lj6g3v1077310.2; Lj1g3v0052440.1; Lj0g3v0308839.1; Lj3g3v1541310.1; Lj4g3v2139560.1
Lj0g3v0173579.1	18.1058	36.2116	0	0	#NAME?	0.00454793	0.106141	Down	0.971842	2.3931	2.96509e-07	2.62501e-16	protein_coding	gene.g13369.t1	GO:0005783,GO:0009506,GO:0005524,GO:0102391,GO:0004467,GO:0031957,GO:0010143,GO:0050832,GO:0006631,GO:0010311	endoplasmic reticulum|plasmodesma|ATP binding|decanoate--CoA ligase activity|long-chain fatty acid-CoA ligase activity|very long-chain fatty acid-CoA ligase activity|cutin biosynthetic process|defense response to fungus|fatty acid metabolic process|lateral root formation	ko04216,ko02024,ko04146,ko00061,ko00071	Ferroptosis|Quorum sensing|Peroxisome|Fatty acid biosynthesis|Fatty acid degradation		positive regulation of response to water deprivation	biological_process	1	932	12	33177	0.043172	0.0852401	2.96647	Lj0g3v0296889.2		GO:0006813	potassium ion transport	biological_process	3	683	71	33177	0.0587865	0.101674	2.05248	Lj0g3v0021339.1; Lj1g3v5061350.1; Lj1g3v3975470.1
Lj0g3v0174179.1	7719.23	14060.4	1378.07	0.098011	-3.35091	8.13844e-24	3.42181e-21	Down	189.271	231.874	22.9605	18.2237	protein_coding	CUFF.10937						transcription factor import into nucleus	biological_process	1	932	12	33177	0.043172	0.0852401	2.96647	Lj0g3v0157249.1		GO:0016607	nuclear speck	cellular_component	5	683	135	33177	0.0609427	0.105257	1.79909	Lj3g3v0807690.1; Lj2g3v3122080.1; Lj4g3v1073530.2; Lj6g3v1067110.2; Lj0g3v0077749.2
Lj0g3v0174259.1	61.719	123.438	0	0	#NAME?	1.44368e-08	1.21777e-06	Down	6.36132	8.94109	0	0	protein_coding	CUFF.10943						histidine biosynthetic process	biological_process	1	932	12	33177	0.043172	0.0852401	2.96647	Lj1g3v3918060.2		GO:0003682	chromatin binding	molecular_function	6	683	169	33177	0.0612164	0.105542	1.72457	Lj3g3v0428950.2; Lj0g3v0215779.1; Lj2g3v2986010.2; Lj4g3v2785680.4; Lj2g3v2905090.2; Lj5g3v0866920.1
Lj0g3v0174489.1	83.116	24.2972	141.935	5.84161	2.54637	0.00338585	0.0830207	Up	3.19624	1.90478	14.5494	15.6202	protein_coding	CUFF.10973						response to low fluence blue light stimulus by blue low-fluence system	biological_process	1	932	12	33177	0.043172	0.0852401	2.96647	Lj0g3v0286829.4		GO:0050662	coenzyme binding	molecular_function	3	683	72	33177	0.0612769	0.105542	2.02398	Lj0g3v0361529.1; Lj3g3v3613630.2; Lj0g3v0361539.1
Lj0g3v0175399.1	18.656	37.3119	0	0	#NAME?	0.00394821	0.0948575	Down	7.04924	2.73846	1.72249e-57	1.20194e-38	NULL	CUFF.11033						regulation of unidimensional cell growth	biological_process	1	932	12	33177	0.043172	0.0852401	2.96647	Lj0g3v0286829.4		GO:0042391	regulation of membrane potential	biological_process	2	683	44	33177	0.0617949	0.105995	2.20797	Lj0g3v0183609.2; Lj2g3v1436930.1
Lj0g3v0176819.1	72.2948	0	144.59	Inf	Inf	5.51645e-05	0.0023917	Up	0	0	0.843826	2.4664	repeat	CUFF.11162	GO:0005737,GO:0005634,GO:0000943,GO:0004190,GO:0005524,GO:0003677,GO:0003887,GO:0008233,GO:0004540,GO:0003723,GO:0003964,GO:0004523,GO:0008270,GO:0015074,GO:0006310,GO:0032197	cytoplasm|nucleus|retrotransposon nucleocapsid|aspartic-type endopeptidase activity|ATP binding|DNA binding|DNA-directed DNA polymerase activity|peptidase activity|ribonuclease activity|RNA binding|RNA-directed DNA polymerase activity|RNA-DNA hybrid ribonuclease activity|zinc ion binding|DNA integration|DNA recombination|transposition, RNA-mediated				resolution of meiotic recombination intermediates	biological_process	1	932	12	33177	0.043172	0.0852401	2.96647	Lj1g3v1441390.3		GO:0016363	nuclear matrix	cellular_component	2	683	44	33177	0.0617949	0.105995	2.20797	Lj2g3v2905090.2; Lj0g3v0159299.1
Lj0g3v0176829.1	25.9015	0	51.803	Inf	Inf	0.000442992	0.014837	Up	0	0	0.865695	0.326233	repeat	CUFF.11164	GO:0005737,GO:0005634,GO:0000943,GO:0004190,GO:0005524,GO:0003677,GO:0003887,GO:0008233,GO:0004540,GO:0003723,GO:0003964,GO:0004523,GO:0008270,GO:0015074,GO:0006310,GO:0032197	cytoplasm|nucleus|retrotransposon nucleocapsid|aspartic-type endopeptidase activity|ATP binding|DNA binding|DNA-directed DNA polymerase activity|peptidase activity|ribonuclease activity|RNA binding|RNA-directed DNA polymerase activity|RNA-DNA hybrid ribonuclease activity|zinc ion binding|DNA integration|DNA recombination|transposition, RNA-mediated				plastid envelope	cellular_component	1	932	12	33177	0.043172	0.0852401	2.96647	Lj0g3v0159759.1		GO:0006635	fatty acid beta-oxidation	biological_process	2	683	44	33177	0.0617949	0.105995	2.20797	Lj0g3v0333489.4; Lj2g3v2925160.1
Lj0g3v0176849.4	45.7796	5.32451	86.2347	16.1958	4.01755	0.0077393	0.162762	Up	5.53107e-11	0.20035	0.853055	2.35639	NULL	CUFF.11170			ko04013,ko03008,ko03013	MAPK signaling pathway - fly|Ribosome biogenesis in eukaryotes|RNA transport		L-glutamate transmembrane transporter activity	molecular_function	1	932	12	33177	0.043172	0.0852401	2.96647	Lj1g3v1356830.4		GO:0031225	anchored component of membrane	cellular_component	8	683	241	33177	0.062889	0.106268	1.61246	Lj0g3v0062829.2; Lj1g3v0414750.1; Lj2g3v1367130.1; Lj0g3v0246819.1; Lj2g3v0777220.1; Lj1g3v1814300.1; Lj0g3v0319029.1; Lj0g3v0361939.2
Lj0g3v0177109.1	178.828	305.449	52.2081	0.170923	-2.54858	5.49941e-05	0.00238769	Down	43.5116	60.0459	7.50263	10.2348	NULL	CUFF.11178						raffinose alpha-galactosidase activity	molecular_function	1	932	12	33177	0.043172	0.0852401	2.96647	Lj0g3v0358589.2		GO:0055075	potassium ion homeostasis	biological_process	1	683	20	33177	0.0629768	0.106268	2.42877	Lj2g3v1985190.1
Lj0g3v0177129.1	14.8633	0	29.7266	Inf	Inf	0.0124229	0.2314	Up	0	0	1.55374	1.51203	protein_coding	CUFF.11182						nuclear-transcribed mRNA catabolic process, exonucleolytic, 3'-5'	biological_process	1	932	12	33177	0.043172	0.0852401	2.96647	Lj4g3v0987840.1		GO:0008327	methyl-CpG binding	molecular_function	1	683	20	33177	0.0629768	0.106268	2.42877	Lj0g3v0126339.2
Lj0g3v0177189.1	29.6751	0	59.3503	Inf	Inf	0.000137569	0.00535638	Up	3.17051e-56	0	3.11965	3.28774	NULL	CUFF.11189						phosphopyruvate hydratase complex	cellular_component	1	932	12	33177	0.043172	0.0852401	2.96647	Lj4g3v1597160.1		GO:0043966	histone H3 acetylation	biological_process	1	683	20	33177	0.0629768	0.106268	2.42877	Lj0g3v0171359.1
Lj0g3v0177379.1	85.0871	22.3969	147.777	6.59812	2.72205	0.00184639	0.0497496	Up	0.591185	3.47846	12.7007	14.1222	NULL	CUFF.11213						phosphopyruvate hydratase activity	molecular_function	1	932	12	33177	0.043172	0.0852401	2.96647	Lj4g3v1597160.1		GO:0010227	floral organ abscission	biological_process	1	683	20	33177	0.0629768	0.106268	2.42877	Lj3g3v3666580.1
Lj0g3v0177699.2	12.1984	0	24.3969	Inf	Inf	0.0285188	0.414693	Up	2.79315e-07	1.2364e-14	0.92104	0.677007	protein_coding	CUFF.11233	GO:0005789,GO:0000139,GO:0016021,GO:0000325,GO:0005886,GO:0005774,GO:0005773,GO:0015385,GO:0048366,GO:0055075,GO:0006885,GO:0090333,GO:0009651	endoplasmic reticulum membrane|Golgi membrane|integral component of membrane|plant-type vacuole|plasma membrane|vacuolar membrane|vacuole|sodium:proton antiporter activity|leaf development|potassium ion homeostasis|regulation of pH|regulation of stomatal closure|response to salt stress				seed trichome elongation	biological_process	1	932	12	33177	0.043172	0.0852401	2.96647	Lj6g3v2006970.1		GO:0071365	cellular response to auxin stimulus	biological_process	1	683	20	33177	0.0629768	0.106268	2.42877	Lj3g3v3666580.1
Lj0g3v0177809.1	133.199	241.388	25.0102	0.10361	-3.27076	9.83652e-06	0.00049491	Down	18.1924	13.7855	1.17726	2.16823	NULL	CUFF.11232						response to aluminum ion	biological_process	1	932	12	33177	0.043172	0.0852401	2.96647	Lj1g3v4717500.2		GO:0005771	multivesicular body	cellular_component	1	683	20	33177	0.0629768	0.106268	2.42877	Lj1g3v0051020.1
Lj0g3v0177949.1	12.2879	24.5758	0	0	#NAME?	0.0276042	0.405304	Down	2.33791	3.63188	0	0								nickel cation binding	molecular_function	1	932	12	33177	0.043172	0.0852401	2.96647	Lj5g3v1598460.1		GO:0005876	spindle microtubule	cellular_component	1	683	20	33177	0.0629768	0.106268	2.42877	Lj0g3v0190729.3
Lj0g3v0178139.1	230.107	7.42878	452.785	60.9502	5.92956	6.43643e-17	1.44256e-14	Up	0.47316	0.335437	19.9138	30.2897	NULL	CUFF.11259						organ growth	biological_process	1	932	12	33177	0.043172	0.0852401	2.96647	Lj0g3v0185199.1		GO:0030234	enzyme regulator activity	molecular_function	1	683	20	33177	0.0629768	0.106268	2.42877	Lj5g3v0975510.3
Lj0g3v0178979.1	11.9066	23.8132	0	0	#NAME?	0.0313877	0.444028	Down	4.6445	2.52831	0	0	NULL	CUFF.11328						GDP-mannose biosynthetic process	biological_process	1	932	12	33177	0.043172	0.0852401	2.96647	Lj2g3v2657260.1		GO:0015937	coenzyme A biosynthetic process	biological_process	1	683	20	33177	0.0629768	0.106268	2.42877	Lj0g3v0269119.1
Lj0g3v0179319.1	17.1517	0	34.3035	Inf	Inf	0.00603265	0.133387	Up	0	0.0123749	4.52775	8.37388	NULL	CUFF.11359						cell cycle arrest	biological_process	1	932	12	33177	0.043172	0.0852401	2.96647	Lj1g3v4913220.1		GO:0055088	lipid homeostasis	biological_process	1	683	20	33177	0.0629768	0.106268	2.42877	Lj0g3v0333489.4
Lj0g3v0179379.1	15.6576	31.3151	0	0	#NAME?	0.00966673	0.192972	Down	2.35937	6.05135	0	0	NULL	CUFF.11364						nuclear pore outer ring	cellular_component	1	932	12	33177	0.043172	0.0852401	2.96647	Lj2g3v3337540.1		GO:0006829	zinc II ion transport	biological_process	1	683	20	33177	0.0629768	0.106268	2.42877	Lj1g3v1785990.1
Lj0g3v0179649.1	2084.34	3926.77	241.905	0.061604	-4.02083	3.44e-19	9.42315e-17	Down	240.726	186.013	10.5325	15.9284	protein_coding	CUFF.11391						spermatogenesis	biological_process	1	932	12	33177	0.043172	0.0852401	2.96647	Lj0g3v0275789.1		GO:0009664	plant-type cell wall organization	biological_process	2	683	45	33177	0.0652365	0.109784	2.15891	Lj3g3v2890770.2; Lj3g3v2890760.1
Lj0g3v0180409.2	66.0761	132.152	0	0	#NAME?	4.45525e-09	4.15196e-07	Down	6.91126	7.24885	0	0								arsenite transmembrane transporter activity	molecular_function	1	932	12	33177	0.043172	0.0852401	2.96647	Lj5g3v1913870.1		GO:0005813	centrosome	cellular_component	2	683	45	33177	0.0652365	0.109784	2.15891	Lj4g3v2289100.1; Lj3g3v0429060.1
Lj0g3v0180869.1	57.224	114.448	0	0	#NAME?	5.17545e-08	4.00436e-06	Down	5.56095	3.52944	0	0	NULL	CUFF.11486						lateral plasma membrane	cellular_component	1	932	12	33177	0.043172	0.0852401	2.96647	Lj5g3v1913870.1		GO:0010228	vegetative to reproductive phase transition of meristem	biological_process	5	683	138	33177	0.0663129	0.111295	1.75998	Lj1g3v0318630.1; Lj0g3v0078089.1; Lj0g3v0069629.2; Lj5g3v1329820.1; Lj0g3v0266829.1
Lj0g3v0181059.1	163.031	68.8108	257.251	3.73852	1.90247	0.00299129	0.0749038	Up	1.80765	6.78908	14.6743	17.2528								vesicle fusion with Golgi apparatus	biological_process	1	932	12	33177	0.043172	0.0852401	2.96647	Lj1g3v0525430.2		GO:0015293	symporter activity	molecular_function	5	683	138	33177	0.0663129	0.111295	1.75998	Lj2g3v1985190.1; Lj0g3v0304149.2; Lj0g3v0068709.1; Lj2g3v2726510.2; Lj0g3v0090239.1
Lj0g3v0181069.1	191.498	382.995	0	0	#NAME?	6.70684e-22	2.3932e-19	Down	28.5555	31.4453	0	0	protein_coding	CUFF.11500						response to cold	biological_process	17	932	413	33177	0.0454405	0.0893822	1.46528	Lj5g3v1207760.1; Lj1g3v2372370.1; Lj6g3v0000180.1; Lj4g3v1812470.2; Lj3g3v3639610.2; Lj0g3v0344429.2; Lj1g3v4790750.2; Lj3g3v2148260.1; Lj4g3v1634170.4; Lj1g3v5060470.1; Lj4g3v1597160.1; Lj0g3v0065089.1; Lj1g3v4918720.1; Lj0g3v0033139.1; Lj0g3v0103359.2; Lj0g3v0355549.1; Lj4g3v3117410.2		GO:0016410	N-acyltransferase activity	molecular_function	1	683	21	33177	0.0686835	0.112844	2.31311	Lj0g3v0204519.1
Lj0g3v0181239.1	44.9835	0	89.967	Inf	Inf	1.59322e-06	9.51683e-05	Up	0	0	7.06416	5.69818	NULL	CUFF.11511						phospholipid binding	molecular_function	3	932	48	33177	0.0454527	0.0893822	2.22485	Lj4g3v3114890.1; Lj3g3v2722600.3; Lj4g3v3117410.2		GO:0035563	positive regulation of chromatin binding	biological_process	1	683	21	33177	0.0686835	0.112844	2.31311	Lj1g3v4994130.1
Lj0g3v0181409.1	175.678	252.132	99.2238	0.393539	-1.34542	0.0280663	0.410645	Down	26.5683	17.2357	7.88661	9.48221	protein_coding	CUFF.11576	GO:0005789,GO:0016021,GO:0042281,GO:0006490,GO:0006487	endoplasmic reticulum membrane|integral component of membrane|dolichyl pyrophosphate Man9GlcNAc2 alpha-1,3-glucosyltransferase activity|oligosaccharide-lipid intermediate biosynthetic process|protein N-linked glycosylation	ko00510	N-Glycan biosynthesis		scopolin beta-glucosidase activity	molecular_function	3	932	48	33177	0.0454527	0.0893822	2.22485	Lj2g3v0689040.1; Lj3g3v3281600.4; Lj1g3v2359000.1		GO:0060966	regulation of gene silencing by RNA	biological_process	1	683	21	33177	0.0686835	0.112844	2.31311	Lj1g3v4994130.1
Lj0g3v0181519.1	396.424	735.207	57.6408	0.0784008	-3.67299	7.12662e-08	5.42884e-06	Down	17.8908	29.1571	1.58146	2.10398								retrotransposon nucleocapsid	cellular_component	21	932	530	33177	0.0460258	0.0903879	1.41047	Lj0g3v0301649.1; Lj0g3v0268529.1; Lj3g3v1113080.1; Lj3g3v2518950.1; Lj5g3v0712210.1; Lj3g3v2888550.1; Lj0g3v0176819.1; Lj4g3v0119660.2; Lj3g3v0681800.1; Lj1g3v4931500.2; Lj1g3v4717380.1; Lj5g3v0962810.1; Lj4g3v2139250.1; Lj3g3v2517930.1; Lj1g3v4288880.1; Lj3g3v1376960.1; Lj0g3v0259009.1; Lj0g3v0002549.1; Lj5g3v0962710.1; Lj0g3v0176829.1; Lj1g3v2095950.1		GO:0071360	cellular response to exogenous dsRNA	biological_process	1	683	21	33177	0.0686835	0.112844	2.31311	Lj1g3v4994130.1
Lj0g3v0181519.2	356.504	638.524	74.4836	0.11665	-3.09975	0.000603308	0.0193141	Down	44.7902	24.2699	2.82367	5.30346	protein_coding	CUFF.11538						lipid particle	cellular_component	2	932	29	33177	0.0469771	0.0921329	2.45501	Lj6g3v1995730.3; Lj0g3v0186529.1		GO:0090577	RNA polymerase IV transcription factor complex	cellular_component	1	683	21	33177	0.0686835	0.112844	2.31311	Lj1g3v4994130.1
Lj0g3v0181669.1	167.141	331.207	3.07563	0.00928614	-6.7507	1.47858e-06	8.94039e-05	Down	24.0749	11.7883	0.330712	6.69459e-20	protein_coding	CUFF.11549	GO:0005654,GO:0003677,GO:0043565,GO:0009909,GO:0006355,GO:0006351,GO:0010048	nucleoplasm|DNA binding|sequence-specific DNA binding|regulation of flower development|regulation of transcription, DNA-templated|transcription, DNA-templated|vernalization response				NADPH-hemoprotein reductase activity	molecular_function	1	932	13	33177	0.0500908	0.0950624	2.73828	Lj0g3v0110489.1		GO:1900368	regulation of RNA interference	biological_process	1	683	21	33177	0.0686835	0.112844	2.31311	Lj1g3v4994130.1
Lj0g3v0181779.1	10.9471	21.8942	0	0	#NAME?	0.0442295	0.556853	Down	1.05501	6.30004	0	0	repeat	CUFF.11556						entrainment of circadian clock	biological_process	1	932	13	33177	0.0500908	0.0950624	2.73828	Lj0g3v0275799.1		GO:1900370	positive regulation of RNA interference	biological_process	1	683	21	33177	0.0686835	0.112844	2.31311	Lj1g3v4994130.1
Lj0g3v0181799.1	182.892	274.895	90.8893	0.330633	-1.5967	0.00767069	0.161591	Down	9.60585	16.5041	4.66177	3.93524	NULL	CUFF.11559						megasporogenesis	biological_process	1	932	13	33177	0.0500908	0.0950624	2.73828	Lj0g3v0296889.2		GO:0030173	integral component of Golgi membrane	cellular_component	1	683	21	33177	0.0686835	0.112844	2.31311	Lj0g3v0045259.1
Lj0g3v0182029.1	228.809	334.272	123.346	0.368999	-1.43831	0.00941779	0.188903	Down	20.6301	22.1467	7.11911	8.74924	protein_coding	CUFF.11584	GO:0005737,GO:0033588,GO:0005634,GO:0016746,GO:0031538,GO:0008284,GO:2000024,GO:0006357,GO:0006979,GO:0006351	cytoplasm|Elongator holoenzyme complex|nucleus|transferase activity, transferring acyl groups|negative regulation of anthocyanin metabolic process|positive regulation of cell proliferation|regulation of leaf development|regulation of transcription from RNA polymerase II promoter|response to oxidative stress|transcription, DNA-templated				protein K63-linked deubiquitination	biological_process	1	932	13	33177	0.0500908	0.0950624	2.73828	Lj2g3v3163950.3		GO:0005913	cell-cell adherens junction	cellular_component	1	683	21	33177	0.0686835	0.112844	2.31311	Lj2g3v0663770.3
Lj0g3v0182039.1	126.352	235.041	17.6643	0.0751544	-3.734	2.39152e-05	0.00110675	Down	25.3674	14.6115	1.14805	1.88965	protein_coding	CUFF.11583						respiratory electron transport chain	biological_process	1	932	13	33177	0.0500908	0.0950624	2.73828	Lj1g3v3740570.2		GO:0005669	transcription factor TFIID complex	cellular_component	1	683	21	33177	0.0686835	0.112844	2.31311	Lj0g3v0215779.1
Lj0g3v0183609.1	451.332	894.737	7.9271	0.00885969	-6.81853	8.09081e-30	5.93012e-27	Down	21.3515	21.9027	0.199365	0.190814								blue light photoreceptor activity	molecular_function	1	932	13	33177	0.0500908	0.0950624	2.73828	Lj0g3v0286829.4		GO:0009508	plastid chromosome	cellular_component	1	683	21	33177	0.0686835	0.112844	2.31311	Lj4g3v2369400.1
Lj0g3v0183609.2	338.904	677.808	0	0	#NAME?	4.23272e-21	1.39984e-18	Down	19.1986	30.9996	9.43712e-06	2.68969e-08	protein_coding	CUFF.11643	GO:0005887,GO:0005886,GO:0042802,GO:0005242,GO:0042391	integral component of plasma membrane|plasma membrane|identical protein binding|inward rectifier potassium channel activity|regulation of membrane potential				NADPH dehydrogenase activity	molecular_function	1	932	13	33177	0.0500908	0.0950624	2.73828	Lj4g3v0447890.1		GO:0009086	methionine biosynthetic process	biological_process	1	683	21	33177	0.0686835	0.112844	2.31311	Lj0g3v0040279.1
Lj0g3v0184759.1	21.2622	42.5244	0	0	#NAME?	0.0017653	0.0479451	Down	4.43154	3.53365	0	0	protein_coding	CUFF.11721						(+)-abscisic acid 8'-hydroxylase activity	molecular_function	1	932	13	33177	0.0500908	0.0950624	2.73828	Lj4g3v0986770.1		GO:0004022	alcohol dehydrogenase (NAD) activity	molecular_function	1	683	21	33177	0.0686835	0.112844	2.31311	Lj1g3v3979340.1
Lj0g3v0184939.1	86.3251	0	172.65	Inf	Inf	1.97811e-11	2.51261e-09	Up	0	0	15.3808	19.1642	repeat	CUFF.11759						abscisic acid catabolic process	biological_process	1	932	13	33177	0.0500908	0.0950624	2.73828	Lj4g3v0986770.1		GO:0019752	carboxylic acid metabolic process	biological_process	1	683	21	33177	0.0686835	0.112844	2.31311	Lj0g3v0315589.1
Lj0g3v0184949.1	10.8311	0	21.6622	Inf	Inf	0.0431101	0.548875	Up	0	0	1.33234	1.85396								gamma-aminobutyric acid transmembrane transporter activity	molecular_function	1	932	13	33177	0.0500908	0.0950624	2.73828	Lj1g3v1356830.4		GO:0005983	starch catabolic process	biological_process	1	683	21	33177	0.0686835	0.112844	2.31311	Lj5g3v2302970.2
Lj0g3v0185029.1	1265.9	1728.84	802.957	0.464449	-1.10641	0.0175154	0.296505	Down	191.194	123.438	72.8764	73.96	protein_coding	CUFF.11763	GO:0016021,GO:0005886,GO:0008308,GO:0006873,GO:0006821,GO:0009651,GO:0009414	integral component of membrane|plasma membrane|voltage-gated anion channel activity|cellular ion homeostasis|chloride transport|response to salt stress|response to water deprivation				gamma-aminobutyric acid transport	biological_process	1	932	13	33177	0.0500908	0.0950624	2.73828	Lj1g3v1356830.4		GO:0071010	prespliceosome	cellular_component	1	683	21	33177	0.0686835	0.112844	2.31311	Lj5g3v0975430.1
Lj0g3v0185039.1	25.7105	0	51.4209	Inf	Inf	0.000441546	0.0148013	Up	0	0	7.61044	14.9934	protein_coding	CUFF.11745						response to freezing	biological_process	1	932	13	33177	0.0500908	0.0950624	2.73828	Lj4g3v0300480.2		GO:0010218	response to far red light	biological_process	3	683	76	33177	0.0717849	0.117784	1.91745	Lj4g3v0336740.1; Lj5g3v1015390.1; Lj5g3v1872980.1
Lj0g3v0185199.1	204.341	67.1951	341.488	5.08203	2.3454	7.80963e-05	0.00323589	Up	6.29952	2.29936	25.2532	18.582	protein_coding	CUFF.11766	GO:0005783,GO:0016021,GO:0016020,GO:0020037,GO:0005506,GO:0016709,GO:0048437,GO:0035265,GO:0008284,GO:0046622,GO:0040009,GO:0044550	endoplasmic reticulum|integral component of membrane|membrane|heme binding|iron ion binding|oxidoreductase activity, acting on paired donors, with incorporation or reduction of molecular oxygen, NAD(P)H as one donor, and incorporation of one atom of oxygen|floral organ development|organ growth|positive regulation of cell proliferation|positive regulation of organ growth|regulation of growth rate|…				low-affinity nitrate transmembrane transporter activity	molecular_function	1	932	13	33177	0.0500908	0.0950624	2.73828	Lj2g3v1349210.1		GO:0005385	zinc ion transmembrane transporter activity	molecular_function	2	683	47	33177	0.0723767	0.118443	2.06704	Lj2g3v1536150.1; Lj1g3v1785990.1
Lj0g3v0185959.1	80.0831	151.214	8.95231	0.059203	-4.07819	0.00248555	0.0639826	Down	1.72811	4.32611	0.191686	0.14551	NULL	CUFF.11811						low-affinity nitrate transport	biological_process	1	932	13	33177	0.0500908	0.0950624	2.73828	Lj2g3v1349210.1		GO:0051015	actin filament binding	molecular_function	2	683	47	33177	0.0723767	0.118443	2.06704	Lj0g3v0087769.1; Lj6g3v1968120.2
Lj0g3v0186529.1	82.4034	34.1836	130.623	3.82123	1.93404	0.0225657	0.35404	Up	6.2592	3.98847	16.9678	22.1694	protein_coding	CUFF.11849	GO:0005811,GO:0046872,GO:1990137,GO:0009819,GO:0009737	lipid particle|metal ion binding|plant seed peroxidase activity|drought recovery|response to abscisic acid	ko00073	Cutin, suberine and wax biosynthesis		acetyl-CoA biosynthetic process from pyruvate	biological_process	1	932	13	33177	0.0500908	0.0950624	2.73828	Lj6g3v1094760.2		GO:0016020	membrane	cellular_component	34	683	1314	33177	0.0738758	0.120579	1.2569	Lj6g3v1318640.1; Lj0g3v0050449.1; Lj1g3v3642260.3; Lj3g3v0807690.1; Lj0g3v0050439.1; Lj4g3v0336390.1; Lj5g3v1616850.3; Lj2g3v0663770.3; Lj0g3v0339389.1; Lj5g3v0747060.2; Lj0g3v0327899.1; Lj1g3v4694270.1; Lj4g3v2641090.1; Lj0g3v0213289.1; Lj0g3v0129619.2; Lj3g3v1145820.3; Lj2g3v3337530.1; Lj1g3v0052440.1; Lj2g3v0276710.1; Lj4g3v0109550.1; Lj0g3v0299389.1; Lj4g3v1316290.1; Lj1g3v1787470.1; Lj5g3v02…
Lj0g3v0186559.1	161.014	26.7174	295.31	11.0531	3.46637	4.52571e-07	2.99348e-05	Up	1.06345	0.773365	8.47847	12.0466	repeat	CUFF.11856						anion transmembrane transport	biological_process	1	932	13	33177	0.0500908	0.0950624	2.73828	Lj1g3v4831760.2		GO:0003755	peptidyl-prolyl cis-trans isomerase activity	molecular_function	3	683	77	33177	0.0745466	0.120579	1.89255	Lj1g3v3343880.1; Lj2g3v1203450.2; Lj1g3v2611470.1
Lj0g3v0186689.2	23.1387	45.7648	0.512606	0.0112009	-6.48025	0.00312095	0.077471	Down	4.67527	1.86631	0.107213	2.3962e-08	NULL	CUFF.11864						UDP-glucose 6-dehydrogenase activity	molecular_function	1	932	13	33177	0.0500908	0.0950624	2.73828	Lj0g3v0334939.2		GO:0032776	DNA methylation on cytosine	biological_process	1	683	22	33177	0.0745523	0.120579	2.20797	Lj1g3v4994130.1
Lj0g3v0186799.1	48.7151	97.4301	0	0	#NAME?	5.57589e-07	3.6132e-05	Down	9.27944	7.12207	5.24104e-80	2.79222e-24	NULL	CUFF.11878						glycosaminoglycan biosynthetic process	biological_process	1	932	13	33177	0.0500908	0.0950624	2.73828	Lj0g3v0334939.2		GO:0102391	decanoate--CoA ligase activity	molecular_function	1	683	22	33177	0.0745523	0.120579	2.20797	Lj0g3v0173579.1
Lj0g3v0186889.1	90.1812	135.466	44.8966	0.331424	-1.59325	0.0494914	0.59678	Down	3.63628	4.29586	1.18481	1.45134								UDP-glucuronate biosynthetic process	biological_process	1	932	13	33177	0.0500908	0.0950624	2.73828	Lj0g3v0334939.2		GO:0019756	cyanogenic glycoside biosynthetic process	biological_process	1	683	22	33177	0.0745523	0.120579	2.20797	Lj3g3v0755150.1
Lj0g3v0186889.3	54.6783	14.6708	94.6857	6.45403	2.6902	0.012686	0.234914	Up	0.29824	0.858791	4.98765	2.49295	NULL	CUFF.11903	GO:0005783,GO:0005794,GO:0005525,GO:0006886,GO:0016192	endoplasmic reticulum|Golgi apparatus|GTP binding|intracellular protein transport|vesicle-mediated transport	ko04141	Protein processing in endoplasmic reticulum		O-malonyltransferase activity	molecular_function	1	932	13	33177	0.0500908	0.0950624	2.73828	Lj4g3v0412780.1		GO:0102001	isoleucine N-monooxygenase (oxime forming) activity	molecular_function	1	683	22	33177	0.0745523	0.120579	2.20797	Lj3g3v0755150.1
Lj0g3v0187509.1	81.8508	8.86224	154.839	17.4718	4.12696	0.00747825	0.158626	Up	1.94715	2.33731	20.1877	58.0462	protein_coding	NODE_101872_length_194_cov_13.113402.path1	GO:0005737,GO:0005634,GO:0005524,GO:0004004,GO:0044822,GO:0006396	cytoplasm|nucleus|ATP binding|ATP-dependent RNA helicase activity|poly(A) RNA binding|RNA processing				protein phosphatase binding	molecular_function	1	932	13	33177	0.0500908	0.0950624	2.73828	Lj1g3v3556950.1		GO:0005815	microtubule organizing center	cellular_component	1	683	22	33177	0.0745523	0.120579	2.20797	Lj0g3v0317519.2
Lj0g3v0187769.1	473.203	806.21	140.196	0.173895	-2.52371	3.24438e-08	2.61858e-06	Down	11.6308	10.8099	2.17223	1.73338								vacuolar lumen	cellular_component	1	932	13	33177	0.0500908	0.0950624	2.73828	Lj2g3v1828350.1		GO:0009451	RNA modification	biological_process	1	683	22	33177	0.0745523	0.120579	2.20797	Lj0g3v0080709.1
Lj0g3v0187769.2	228.777	0	457.554	Inf	Inf	4.20601e-25	2.05519e-22	Up	1.92162e-08	0.00188398	13.438	11.8313	protein_coding	CUFF.11968	GO:0043531,GO:0005524,GO:0042742,GO:0009816,GO:0007165	ADP binding|ATP binding|defense response to bacterium|defense response to bacterium, incompatible interaction|signal transduction				myo-inositol hexakisphosphate biosynthetic process	biological_process	1	932	13	33177	0.0500908	0.0950624	2.73828	Lj5g3v0109820.2		GO:0000151	ubiquitin ligase complex	cellular_component	1	683	22	33177	0.0745523	0.120579	2.20797	Lj0g3v0284739.1
Lj0g3v0187789.1	90.6146	181.229	0	0	#NAME?	6.87458e-12	9.18383e-10	Down	17.5143	21.2594	0	0	NULL	CUFF.11948						very long-chain fatty acid-CoA ligase activity	molecular_function	1	932	13	33177	0.0500908	0.0950624	2.73828	Lj0g3v0251229.1		GO:0005622	intracellular	cellular_component	8	683	253	33177	0.0796349	0.128486	1.53598	Lj0g3v0230559.2; Lj0g3v0172059.1; Lj1g3v0115350.1; Lj3g3v2575900.1; Lj0g3v0317519.2; Lj3g3v0965840.2; Lj0g3v0299419.1; Lj0g3v0021349.2
Lj0g3v0190609.1	24.6124	49.2249	0	0	#NAME?	0.00823765	0.170597	Down	1.1702	5.31569	0.000147308	2.60405e-09								ER to Golgi transport vesicle membrane	cellular_component	1	932	13	33177	0.0500908	0.0950624	2.73828	Lj1g3v0525430.2		GO:0009791	post-embryonic development	biological_process	3	683	79	33177	0.0802285	0.128486	1.84464	Lj5g3v1412700.1; Lj5g3v0875880.1; Lj0g3v0061819.1
Lj0g3v0190729.3	102.669	156.132	49.2056	0.315154	-1.66587	0.0276765	0.406037	Down	5.22615	6.24709	2.52014	1.09079	protein_coding	CUFF.12108	GO:0070652,GO:0009524,GO:0005876,GO:0051011,GO:0051301,GO:0007067,GO:0051225	HAUS complex|phragmoplast|spindle microtubule|microtubule minus-end binding|cell division|mitotic nuclear division|spindle assembly				protein-cysteine S-palmitoyltransferase activity	molecular_function	2	932	30	33177	0.051143	0.0968088	2.37318	Lj4g3v1303750.3; Lj4g3v1947710.2		GO:0031618	nuclear pericentric heterochromatin	cellular_component	1	683	23	33177	0.0805744	0.128486	2.11197	Lj1g3v4994130.1
Lj0g3v0191059.1	166.837	59.2995	274.375	4.62694	2.21006	0.000545628	0.0176996	Up	2.45739	2.06485	11.1817	9.94855	repeat	CUFF.12102						actin cytoskeleton organization	biological_process	2	932	30	33177	0.051143	0.0968088	2.37318	Lj4g3v2151410.2; Lj1g3v2896050.1		GO:0004535	poly(A)-specific ribonuclease activity	molecular_function	1	683	23	33177	0.0805744	0.128486	2.11197	Lj0g3v0285229.1
Lj0g3v0192339.1	64.484	23.7945	105.174	4.42008	2.14407	0.0263093	0.392347	Up	1.05711	0.634579	4.51085	3.07629	protein_coding	CUFF.12168						calcium-dependent phospholipid binding	molecular_function	3	932	50	33177	0.0515244	0.0974049	2.13586	Lj1g3v4918720.1; Lj0g3v0103359.2; Lj4g3v3117410.2		GO:0010199	organ boundary specification between lateral organs and the meristem	biological_process	1	683	23	33177	0.0805744	0.128486	2.11197	Lj1g3v3402230.3
Lj0g3v0192769.1	14.2638	0	28.5275	Inf	Inf	0.0232622	0.361768	Up	1.5277e-08	0.00186538	0.408767	2.19401	protein_coding	NODE_74316_length_1336_cov_34.201347.path1	GO:0005737,GO:0005886,GO:0010181,GO:0003955,GO:0055114	cytoplasm|plasma membrane|FMN binding|NAD(P)H dehydrogenase (quinone) activity|oxidation-reduction process	ko00130	Ubiquinone and other terpenoid-quinone biosynthesis		coenzyme binding	molecular_function	4	932	72	33177	0.0519205	0.0979015	1.97765	Lj0g3v0334169.1; Lj1g3v4790750.2; Lj3g3v2148260.1; Lj5g3v0108500.3		GO:0004467	long-chain fatty acid-CoA ligase activity	molecular_function	1	683	23	33177	0.0805744	0.128486	2.11197	Lj0g3v0173579.1
Lj0g3v0192789.1	332.567	218.501	446.634	2.04408	1.03145	0.0318787	0.44875	Up	4.70789	7.89304	10.0143	15.8038	protein_coding	CUFF.12246	GO:0005789,GO:0016021,GO:0005886,GO:0009506,GO:0003854,GO:0047012,GO:0016126	endoplasmic reticulum membrane|integral component of membrane|plasma membrane|plasmodesma|3-beta-hydroxy-delta5-steroid dehydrogenase activity|sterol-4-alpha-carboxylate 3-dehydrogenase (decarboxylating) activity|sterol biosynthetic process	ko00100	Steroid biosynthesis		regulation of defense response	biological_process	4	932	72	33177	0.0519205	0.0979015	1.97765	Lj0g3v0361429.2; Lj2g3v3034080.1; Lj1g3v4717500.2; Lj0g3v0127009.1		GO:0000781	chromosome, telomeric region	cellular_component	1	683	23	33177	0.0805744	0.128486	2.11197	Lj0g3v0062389.1
Lj0g3v0193469.2	30.147	57.2871	3.00699	0.0524898	-4.25182	0.00701526	0.15075	Down	1.81499	4.27093	0.219316	0.0887294								response to virus	biological_process	3	932	51	33177	0.054718	0.103044	2.09398	Lj0g3v0359809.1; Lj4g3v0300480.2; Lj2g3v1069050.2		GO:0010208	pollen wall assembly	biological_process	1	683	23	33177	0.0805744	0.128486	2.11197	Lj5g3v0780830.4
Lj0g3v0194289.1	158.054	14.8762	301.232	20.2492	4.33979	2.93064e-09	2.78375e-07	Up	1.17229	0.659859	19.8285	17.4582	protein_coding	NODE_33357_length_946_cov_9.096194.path1	GO:0005737,GO:0043531,GO:0005524,GO:0009626,GO:0007165	cytoplasm|ADP binding|ATP binding|plant-type hypersensitive response|signal transduction				cortical microtubule	cellular_component	2	932	31	33177	0.0554814	0.104348	2.29662	Lj5g3v1208320.2; Lj6g3v1104930.2		GO:0006206	pyrimidine nucleobase metabolic process	biological_process	1	683	23	33177	0.0805744	0.128486	2.11197	Lj0g3v0080819.3
Lj0g3v0194319.1	42.4225	2.97898	81.8661	27.4812	4.78038	0.000500719	0.0164551	Up	0.0690825	0.0356151	1.27905	1.61353	NULL	CUFF.12284						myo-inositol:proton symporter activity	molecular_function	1	932	14	33177	0.057376	0.106008	2.54269	Lj6g3v1093730.1		GO:0042631	cellular response to water deprivation	biological_process	1	683	23	33177	0.0805744	0.128486	2.11197	Lj0g3v0101259.1
Lj0g3v0194359.1	104.301	171.528	37.0747	0.216144	-2.20994	0.00406797	0.0971121	Down	4.78444	7.18601	1.7309	0.843626	protein_coding	CUFF.12293						myo-inositol transport	biological_process	1	932	14	33177	0.057376	0.106008	2.54269	Lj6g3v1093730.1		GO:0006012	galactose metabolic process	biological_process	1	683	23	33177	0.0805744	0.128486	2.11197	Lj0g3v0322079.1
Lj0g3v0194459.1	180.541	31.8567	329.226	10.3346	3.36941	4.19467e-05	0.00185723	Up	3.11116	1.12122	27.2961	16.1245	NULL	CUFF.12298						6'-deoxychalcone synthase activity	molecular_function	1	932	14	33177	0.057376	0.106008	2.54269	Lj0g3v0001739.1		GO:0030529	intracellular ribonucleoprotein complex	cellular_component	4	683	112	33177	0.0820048	0.130434	1.73484	Lj2g3v1277440.1; Lj2g3v2986010.2; Lj4g3v2604170.1; Lj1g3v4752660.1
Lj0g3v0194949.1	17.7147	0	35.4294	Inf	Inf	0.0050031	0.114739	Up	3.41814e-19	2.34516e-10	1.76173	6.42235	NULL	CUFF.12320						regulation of anthocyanin biosynthetic process	biological_process	1	932	14	33177	0.057376	0.106008	2.54269	Lj0g3v0359809.1		GO:0007018	microtubule-based movement	biological_process	4	683	112	33177	0.0820048	0.130434	1.73484	Lj5g3v2123610.2; Lj2g3v0780520.2; Lj0g3v0211939.1; Lj6g3v1372130.2
Lj0g3v0195229.2	14.0474	28.0949	0	0	#NAME?	0.0160564	0.277788	Down	3.677	4.04519	0	0								cortical endoplasmic reticulum	cellular_component	1	932	14	33177	0.057376	0.106008	2.54269	Lj2g3v1182690.1		GO:0006887	exocytosis	biological_process	3	683	80	33177	0.0831477	0.132083	1.82158	Lj1g3v3478250.1; Lj0g3v0213659.1; Lj0g3v0225339.1
Lj0g3v0195359.1	477.755	740.005	215.505	0.291222	-1.77981	5.60903e-05	0.00242215	Down	59.3164	51.7413	18.5848	13.7695								cellular glucose homeostasis	biological_process	1	932	14	33177	0.057376	0.106008	2.54269	Lj0g3v0033129.2		GO:0010150	leaf senescence	biological_process	6	683	182	33177	0.0832986	0.132154	1.60139	Lj2g3v1985190.1; Lj0g3v0163149.1; Lj0g3v0092959.1; Lj0g3v0140239.1; Lj0g3v0337759.1; Lj0g3v0246969.1
Lj0g3v0196189.1	87.298	141.927	32.6695	0.230186	-2.11913	0.00984388	0.195445	Down	6.81235	7.66738	3.05682	0.209867	protein_coding	CUFF.12420	GO:0005634,GO:0043565,GO:0003700,GO:0009793,GO:0006355,GO:0010431,GO:0006351	nucleus|sequence-specific DNA binding|transcription factor activity, sequence-specific DNA binding|embryo development ending in seed dormancy|regulation of transcription, DNA-templated|seed maturation|transcription, DNA-templated				fructokinase activity	molecular_function	1	932	14	33177	0.057376	0.106008	2.54269	Lj0g3v0033129.2		GO:0045548	phenylalanine ammonia-lyase activity	molecular_function	2	683	50	33177	0.0837061	0.132632	1.94302	Lj3g3v0602620.1; Lj3g3v0602630.2
Lj0g3v0196339.1	19.1953	38.3906	0	0	#NAME?	0.00328814	0.0809176	Down	5.96427	7.68164	0	0	repeat	CUFF.12426						arginine transmembrane transporter activity	molecular_function	1	932	14	33177	0.057376	0.106008	2.54269	Lj1g3v1356830.4		GO:0010167	response to nitrate	biological_process	1	683	24	33177	0.0867409	0.136294	2.02398	Lj2g3v1985190.1
Lj0g3v0196469.1	48.0147	15.9735	80.0559	5.01178	2.32532	0.0397384	0.517621	Up	0	0.945381	2.16211	2.42789	protein_coding	CUFF.12434	GO:0016021,GO:0009506,GO:0010497,GO:0046739	integral component of membrane|plasmodesma|plasmodesmata-mediated intercellular transport|transport of virus in multicellular host				L-lysine transmembrane transporter activity	molecular_function	1	932	14	33177	0.057376	0.106008	2.54269	Lj1g3v1356830.4		GO:0010083	regulation of vegetative meristem growth	biological_process	1	683	24	33177	0.0867409	0.136294	2.02398	Lj5g3v0877180.1
Lj0g3v0196509.1	111.905	0	223.81	Inf	Inf	3.50309e-14	6.33335e-12	Up	1.40594e-71	1.64099e-85	19.0536	12.9652	protein_coding	CUFF.12443	GO:0016021,GO:0016020,GO:0005345,GO:0006863	integral component of membrane|membrane|purine nucleobase transmembrane transporter activity|purine nucleobase transport				response to gamma radiation	biological_process	1	932	14	33177	0.057376	0.106008	2.54269	Lj1g3v4717500.2		GO:0000289	nuclear-transcribed mRNA poly(A) tail shortening	biological_process	1	683	24	33177	0.0867409	0.136294	2.02398	Lj0g3v0285229.1
Lj0g3v0197279.1	231.765	329.21	134.319	0.408004	-1.29335	0.017879	0.300875	Down	24.617	20.0444	10.3774	7.89121	protein_coding	CUFF.12485						lagging strand elongation	biological_process	1	932	14	33177	0.057376	0.106008	2.54269	Lj0g3v0201619.1		GO:0004028	3-chloroallyl aldehyde dehydrogenase activity	molecular_function	1	683	24	33177	0.0867409	0.136294	2.02398	Lj4g3v1614820.2
Lj0g3v0197799.1	26.1221	52.2442	0	0	#NAME?	0.000412337	0.0139082	Down	6.74982	2.58589	0	0	repeat	CUFF.12521	GO:0046872,GO:0003676,GO:0004523	metal ion binding|nucleic acid binding|RNA-DNA hybrid ribonuclease activity				transcription-dependent tethering of RNA polymerase II gene DNA at nuclear periphery	biological_process	1	932	14	33177	0.057376	0.106008	2.54269	Lj2g3v3337540.1		GO:0000062	fatty-acyl-CoA binding	molecular_function	1	683	24	33177	0.0867409	0.136294	2.02398	Lj0g3v0333489.4
Lj0g3v0197949.1	38.1691	64.9601	11.378	0.175154	-2.5133	0.0481738	0.58571	Down	14.3099	8.24626	1.93911	2.00127	NULL	CUFF.12536						phosphate-containing compound metabolic process	biological_process	1	932	14	33177	0.057376	0.106008	2.54269	Lj0g3v0347759.1		GO:0031053	primary miRNA processing	biological_process	1	683	24	33177	0.0867409	0.136294	2.02398	Lj0g3v0077749.2
Lj0g3v0197999.1	349.981	180.686	519.275	2.87391	1.52301	0.0023199	0.0603195	Up	1.66388	3.84414	6.32635	9.49126	protein_coding	CUFF.12558	GO:0043531,GO:0005524,GO:0042742,GO:0009816,GO:0007165	ADP binding|ATP binding|defense response to bacterium|defense response to bacterium, incompatible interaction|signal transduction				RNA-directed RNA polymerase activity	molecular_function	1	932	14	33177	0.057376	0.106008	2.54269	Lj2g3v1069050.2		GO:0015035	protein disulfide oxidoreductase activity	molecular_function	4	683	114	33177	0.0868915	0.136294	1.7044	Lj1g3v3354240.1; Lj4g3v2378360.1; Lj3g3v1012200.1; Lj1g3v4917490.1
Lj0g3v0198339.1	92.9116	42.4124	143.411	3.38134	1.7576	0.0299071	0.428221	Up	3.67727	3.81032	15.8043	9.22582	protein_coding	CUFF.12570	GO:0005576,GO:0004185,GO:0051603	extracellular region|serine-type carboxypeptidase activity|proteolysis involved in cellular protein catabolic process				regulation of defense response to fungus	biological_process	3	932	52	33177	0.0580163	0.107056	2.05371	Lj4g3v0300480.2; Lj2g3v1828350.1; Lj2g3v1277270.3		GO:0004867	serine-type endopeptidase inhibitor activity	molecular_function	4	683	114	33177	0.0868915	0.136294	1.7044	Lj2g3v0636140.2; Lj0g3v0112839.1; Lj2g3v0917280.1; Lj0g3v0286079.1
Lj0g3v0198859.1	19.7634	39.5268	0	0	#NAME?	0.00278271	0.0705861	Down	5.73842	4.93642	0	0	NULL	BP053418.path1						cellulose biosynthetic process	biological_process	5	932	98	33177	0.0581226	0.107118	1.81621	Lj0g3v0228359.1; Lj3g3v3639610.2; Lj6g3v1392560.1; Lj6g3v1077270.2; Lj5g3v1119490.1		GO:0010431	seed maturation	biological_process	2	683	51	33177	0.0876413	0.136782	1.90492	Lj1g3v0318630.1; Lj0g3v0196189.1
[truncated: 3,313 more rows]

## Sheet: Supplementary Table S3
Supplementary Table 3. KEGG analysis of DEGs related to LjEDS1.
[truncated: 182 more rows]
